# Supplementary material for: Ethyl 4-(4-chloro­phen­yl)-2-methyl-5-oxo-5,6,7,8-tetra­hydro­quinoline-3-carboxyl­ate
Source: Acta Crystallogr Sect E Struct Rep Online. 2013 Jun 19;69(Pt 7):o1127. doi: 10.1107/S1600536813016541 (PMC3770395; doi:10.1107/S1600536813016541)
Supplement: Supplementary file 1 [file e-69-o1127-sup1.cif]

##############################################################################
#                                                                            #
# This CIF contains the data in a paper accepted for publication in          #
# Acta Crystallographica Section E. It conforms to the requirements of       #
# Notes for Authors for Acta Crystallographica Section E, and has been       #
# peer reviewed under the auspices of the IUCr Commission on Journals.       #
#                                                                            #
# Full details of the Crystallographic Information File format               #
# are given in the paper "The Crystallographic Information File (CIF):       #
# a New Standard Archive File for Crystallography" by S. R. Hall, F. H.      #
# Allen and I. D. Brown [Acta Cryst. (1991), A47, 655-685].                  #
#                                                                            #
# The current version of the core CIF dictionary is obtainable from          #
# ftp://ftp.iucr.org/pub/cif_core.dic.                                       #
#                                                                            #
# Software is freely available for graphical display of the structure(s)     #
# in this CIF. For information consult the CIF software page                 #
# http://www.iucr.org/resources/cif/software.                                #
#                                                                            #
# This file may be used for bona fide research purposes within the           #
# scientific community so long as proper attribution is given to the journal # 
# article from which it was obtained.                                        #
#                                                                            #
##############################################################################
data_global
_audit_creation_method     'by CrystalStructure 3.7.0'
_journal_date_recd_electronic     2013-04-01
_journal_date_accepted     2013-06-14
_journal_name_full     'Acta Crystallographica, Section E'
_journal_year     2013
_journal_volume     69
_journal_issue      7
_journal_page_first     o1127
_journal_page_last     o1127
_journal_paper_category     QO
_journal_paper_doi     10.1107/S1600536813016541
_journal_coeditor_code     FY2095
_publ_contact_author_name     'Mrs. Danqian Xu'
_publ_contact_author_address
;
Catalytic Hydrogenation Research Center
Zhejiang University of Technology
Hangzhou 310014
People's Republic of China
;
_publ_contact_author_email     'chrc@zjut.edu.cn'
_publ_contact_author_fax     '86 571 88320066'
_publ_contact_author_phone     '86 571 88320609'
_publ_section_title
;
Ethyl
4-(4-chlorophenyl)-2-methyl-5-oxo-5,6,7,8-tetrahydroquinoline-3-carboxylate
;
loop_
    _publ_author_name
    _publ_author_address
    'Ke Wang'
;
Catalytic Hydrogenation Research Center
Zhejiang University of Technology
Hangzhou 310014
People's Republic of China
;
    'Weike Wang'
;
Zhejiang Huanke Environment Consultancy Co.,Ltd
No. 111 Tianmushan Road
Hangzhou 310007
People's Republic of China
;
    'Yifeng Wang'
;
Catalytic Hydrogenation Research Center
Zhejiang University of Technology
Hangzhou 310014
People's Republic of China
;
    'Danqian Xu'
;
Catalytic Hydrogenation Research Center
Zhejiang University of Technology
Hangzhou 310014
People's Republic of China
;
data_I
_audit_creation_method     SHELXL-97
_chemical_name_systematic
;
Ethyl
4-(4-chlorophenyl)-2-methyl-5-oxo-5,6,7,8-tetrahydroquinoline-3-carboxylate
;
_chemical_name_common     ?
_chemical_formula_moiety     'C19 H18 Cl N O3'
_chemical_formula_sum     'C19 H18 Cl N O3'
_chemical_formula_iupac     'C19 H18 Cl N O3'
_chemical_formula_weight     343.79
_chemical_melting_point     ?
_symmetry_cell_setting     monoclinic
_symmetry_space_group_name_H-M     'P 21/c'
_symmetry_space_group_name_Hall     '-P 2ybc'
loop_
    _symmetry_equiv_pos_as_xyz
    'x, y, z'
    '-x, y+1/2, -z+1/2'
    '-x, -y, -z'
    'x, -y-1/2, z-1/2'
_cell_length_a     12.5736(7)
_cell_length_b     8.3815(4)
_cell_length_c     17.4945(8)
_cell_angle_alpha     90.00
_cell_angle_beta     112.151(2)
_cell_angle_gamma     90.00
_cell_volume     1707.59(15)
_cell_formula_units_Z     4
_cell_measurement_reflns_used     10595
_cell_measurement_theta_min     3.1
_cell_measurement_theta_max     27.4
_cell_measurement_temperature     296(2)
_exptl_crystal_description     'chunk'
_exptl_crystal_colour     'yellow'
_exptl_crystal_size_max     0.49
_exptl_crystal_size_mid     0.42
_exptl_crystal_size_min     0.30
_exptl_crystal_density_diffrn     1.337
_exptl_crystal_density_meas     ?
_exptl_crystal_density_method     'not measured'
_exptl_crystal_F_000     720
_exptl_absorpt_coefficient_mu     0.240
_exptl_absorpt_correction_type     multi-scan
_exptl_absorpt_process_details     '(ABSCOR; Higashi, 1995)'
_exptl_absorpt_correction_T_min     0.8914
_exptl_absorpt_correction_T_max     0.9315
_exptl_special_details     ?
_diffrn_ambient_temperature     296(2)
_diffrn_radiation_type     MoK\a
_diffrn_radiation_wavelength     0.71073
_diffrn_radiation_source     'rotating anode'
_diffrn_radiation_monochromator     graphite
_diffrn_measurement_device_type     'Rigaku R-AXIS RAPID'
_diffrn_measurement_method     \w
_diffrn_detector_area_resol_mean     10.00
_diffrn_reflns_number     15658
_diffrn_reflns_av_R_equivalents     0.0530
_diffrn_reflns_av_sigmaI/netI     0.0452
_diffrn_reflns_theta_min     2.99
_diffrn_reflns_theta_max     27.45
_diffrn_reflns_theta_full     27.45
_diffrn_measured_fraction_theta_max     0.988
_diffrn_measured_fraction_theta_full     0.988
_diffrn_reflns_limit_h_min     -16
_diffrn_reflns_limit_h_max     16
_diffrn_reflns_limit_k_min     -10
_diffrn_reflns_limit_k_max     10
_diffrn_reflns_limit_l_min     -18
_diffrn_reflns_limit_l_max     22
_diffrn_standards_number     ?
_diffrn_standards_interval_count     ?
_diffrn_standards_interval_time     ?
_diffrn_standards_decay_%     ?
_refine_special_details
;
Refinement of <i>F</i>^2^ against ALL reflections. The weighted <i>R</i>-factor
<i>wR</i> and goodness of fit <i>S</i> are based on <i>F</i>^2^, conventional
<i>R</i>-factors <i>R</i> are based on <i>F</i>, with <i>F</i> set to zero for
negative <i>F</i>^2^. The threshold expression of <i>F</i>^2^ >
\s(<i>F</i>^2^) is used only for calculating <i>R</i>-factors(gt) <i>etc</i>.
and is not relevant to the choice of reflections for refinement.
<i>R</i>-factors based on <i>F</i>^2^ are statistically about twice as large
as those based on <i>F</i>, and <i>R</i>- factors based on ALL data will be
even larger.
;
_reflns_number_total     3860
_reflns_number_gt     2725
_reflns_threshold_expression     I>2sigma(I)
_refine_ls_structure_factor_coef     Fsqd
_refine_ls_matrix_type     full
_refine_ls_R_factor_all     0.0726
_refine_ls_R_factor_gt     0.0498
_refine_ls_wR_factor_gt     0.1109
_refine_ls_wR_factor_ref     0.1275
_refine_ls_goodness_of_fit_ref     1.000
_refine_ls_restrained_S_all     1.000
_refine_ls_number_reflns     3860
_refine_ls_number_parameters     220
_refine_ls_number_restraints     0
_refine_ls_hydrogen_treatment     constr
_refine_ls_weighting_scheme     calc
_refine_ls_weighting_details
         'calc w=1/[\s^2^(Fo^2^)+(0.0515P)^2^+0.6492P] where P=(Fo^2^+2Fc^2^)/3'
_atom_sites_solution_hydrogens     geom
_atom_sites_solution_primary     direct
_atom_sites_solution_secondary     difmap
_refine_ls_shift/su_max     0.001
_refine_ls_shift/su_mean     0.000
_refine_diff_density_max     0.280
_refine_diff_density_min     -0.260
_refine_ls_extinction_method     'SHELXL97 (Sheldrick, 2008)'
_refine_ls_extinction_coef     0.043(3)
_refine_ls_extinction_expression
                                  'Fc^*^=kFc[1+0.001xFc^2^\l^3^/sin(2\q)]^-1/4^'
loop_
    _atom_type_symbol
    _atom_type_description
    _atom_type_scat_dispersion_real
    _atom_type_scat_dispersion_imag
    _atom_type_scat_source
    'C' 'C' 0.0033 0.0016
                         'International Tables Vol C Tables 4.2.6.8 and 6.1.1.4'
    'H' 'H' 0.0000 0.0000
                         'International Tables Vol C Tables 4.2.6.8 and 6.1.1.4'
    'Cl' 'Cl' 0.1484 0.1585
                         'International Tables Vol C Tables 4.2.6.8 and 6.1.1.4'
    'N' 'N' 0.0061 0.0033
                         'International Tables Vol C Tables 4.2.6.8 and 6.1.1.4'
    'O' 'O' 0.0106 0.0060
                         'International Tables Vol C Tables 4.2.6.8 and 6.1.1.4'
_computing_data_collection     'PROCESS-AUTO (Rigaku, 2006)'
_computing_cell_refinement     'PROCESS-AUTO (Rigaku, 2006)'
_computing_data_reduction     'CrystalStructure (Rigaku, 2007)'
_computing_structure_solution     'SHELXS97 (Sheldrick, 2008)'
_computing_structure_refinement     'SHELXL97 (Sheldrick, 2008)'
_computing_molecular_graphics     'ORTEP-3 for Windows (Farrugia, 2012)'
_computing_publication_material     'WinGX (Farrugia, 2012)'
loop_
    _atom_site_type_symbol
    _atom_site_label
    _atom_site_fract_x
    _atom_site_fract_y
    _atom_site_fract_z
    _atom_site_U_iso_or_equiv
    _atom_site_adp_type
    _atom_site_calc_flag
    _atom_site_refinement_flags
    _atom_site_occupancy
    _atom_site_symmetry_multiplicity
    _atom_site_disorder_assembly
    _atom_site_disorder_group
    C C1 0.42545(16) 0.6493(2) 0.58924(11) 0.0375(4) Uani d . 1 1 . .
    C C2 0.41107(17) 0.7151(2) 0.51265(11) 0.0413(4) Uani d . 1 1 . .
    C C3 0.50712(19) 0.7626(2) 0.49622(12) 0.0473(5) Uani d . 1 1 . .
    C C4 0.62896(17) 0.6962(2) 0.62798(12) 0.0436(4) Uani d . 1 1 . .
    C C5 0.75005(18) 0.7044(3) 0.69010(14) 0.0580(6) Uani d . 1 1 . .
    H H5A 0.7673 0.8142 0.7080 0.070 Uiso calc R 1 1 . .
    H H5B 0.8018 0.6734 0.6633 0.070 Uiso calc R 1 1 . .
    C C6 0.77367(19) 0.6007(3) 0.76517(14) 0.0581(6) Uani d . 1 1 . .
    H H6A 0.8455 0.6329 0.8081 0.070 Uiso calc R 1 1 . .
    H H6B 0.7811 0.4905 0.7511 0.070 Uiso calc R 1 1 . .
    C C7 0.67692(18) 0.6145(3) 0.79737(12) 0.0539(5) Uani d . 1 1 . .
    H H7A 0.6935 0.5475 0.8457 0.065 Uiso calc R 1 1 . .
    H H7B 0.6707 0.7240 0.8132 0.065 Uiso calc R 1 1 . .
    C C8 0.56577(17) 0.5633(2) 0.73116(12) 0.0426(4) Uani d . 1 1 . .
    C C9 0.53856(16) 0.6381(2) 0.64827(11) 0.0388(4) Uani d . 1 1 . .
    C C10 0.32257(15) 0.6031(2) 0.60723(11) 0.0368(4) Uani d . 1 1 . .
    C C11 0.30200(17) 0.6742(2) 0.67217(11) 0.0426(4) Uani d . 1 1 . .
    H H11 0.3545 0.7475 0.7056 0.051 Uiso calc R 1 1 . .
    C C12 0.20518(18) 0.6381(2) 0.68790(12) 0.0466(5) Uani d . 1 1 . .
    H H12 0.1922 0.6862 0.7315 0.056 Uiso calc R 1 1 . .
    C C13 0.12768(16) 0.5288(2) 0.63758(12) 0.0434(4) Uani d . 1 1 . .
    C C14 0.14541(17) 0.4562(2) 0.57310(12) 0.0461(5) Uani d . 1 1 . .
    H H14 0.0925 0.3829 0.5400 0.055 Uiso calc R 1 1 . .
    C C15 0.24351(16) 0.4933(2) 0.55776(11) 0.0426(4) Uani d . 1 1 . .
    H H15 0.2562 0.4445 0.5142 0.051 Uiso calc R 1 1 . .
    C C16 0.29397(18) 0.7489(2) 0.44907(11) 0.0454(5) Uani d . 1 1 . .
    C C17 0.1340(2) 0.9227(3) 0.41726(18) 0.0778(8) Uani d . 1 1 . .
    H H17A 0.0757 0.8430 0.4117 0.093 Uiso calc R 1 1 . .
    H H17B 0.1365 0.9418 0.3633 0.093 Uiso calc R 1 1 . .
    C C18 0.1069(2) 1.0718(3) 0.4508(2) 0.0846(8) Uani d . 1 1 . .
    H H18A 0.1020 1.0508 0.5033 0.127 Uiso calc R 1 1 . .
    H H18B 0.0348 1.1129 0.4134 0.127 Uiso calc R 1 1 . .
    H H18C 0.1663 1.1488 0.4576 0.127 Uiso calc R 1 1 . .
    C C19 0.4969(2) 0.8326(3) 0.41431(14) 0.0654(6) Uani d . 1 1 . .
    H H19A 0.5631 0.8971 0.4216 0.098 Uiso calc R 1 1 . .
    H H19B 0.4290 0.8974 0.3930 0.098 Uiso calc R 1 1 . .
    H H19C 0.4920 0.7480 0.3761 0.098 Uiso calc R 1 1 . .
    Cl Cl1 0.00542(5) 0.48132(7) 0.65772(4) 0.0647(2) Uani d . 1 1 . .
    N N1 0.61354(15) 0.7536(2) 0.55298(11) 0.0497(4) Uani d . 1 1 . .
    O O1 0.50420(13) 0.46307(17) 0.74340(9) 0.0545(4) Uani d . 1 1 . .
    O O2 0.24504(13) 0.86760(17) 0.47419(9) 0.0560(4) Uani d . 1 1 . .
    O O3 0.25193(14) 0.68423(19) 0.38335(9) 0.0642(5) Uani d . 1 1 . .
loop_
    _atom_site_aniso_label
    _atom_site_aniso_U_11
    _atom_site_aniso_U_22
    _atom_site_aniso_U_33
    _atom_site_aniso_U_12
    _atom_site_aniso_U_13
    _atom_site_aniso_U_23
    C1 0.0394(10) 0.0356(9) 0.0393(10) -0.0022(7) 0.0169(8) -0.0045(7)
    C2 0.0432(11) 0.0426(10) 0.0390(10) -0.0019(8) 0.0166(8) -0.0033(7)
    C3 0.0537(13) 0.0487(11) 0.0459(11) -0.0031(9) 0.0262(10) -0.0020(8)
    C4 0.0394(11) 0.0446(10) 0.0500(11) -0.0014(8) 0.0205(9) -0.0058(8)
    C5 0.0382(12) 0.0722(14) 0.0639(14) -0.0048(10) 0.0196(10) -0.0048(11)
    C6 0.0400(12) 0.0701(14) 0.0582(13) 0.0018(10) 0.0117(10) -0.0068(10)
    C7 0.0464(12) 0.0677(13) 0.0432(11) -0.0007(10) 0.0117(9) -0.0050(9)
    C8 0.0390(10) 0.0466(10) 0.0423(10) 0.0047(8) 0.0155(8) -0.0018(8)
    C9 0.0383(10) 0.0395(9) 0.0397(10) -0.0003(7) 0.0161(8) -0.0045(7)
    C10 0.0337(9) 0.0383(9) 0.0365(9) -0.0006(7) 0.0111(7) 0.0014(7)
    C11 0.0406(11) 0.0461(10) 0.0408(10) -0.0086(8) 0.0149(8) -0.0091(8)
    C12 0.0471(12) 0.0515(11) 0.0461(11) -0.0019(8) 0.0231(9) -0.0066(8)
    C13 0.0330(10) 0.0481(10) 0.0501(11) -0.0007(8) 0.0168(8) 0.0036(8)
    C14 0.0376(11) 0.0476(10) 0.0492(11) -0.0089(8) 0.0117(9) -0.0075(8)
    C15 0.0410(11) 0.0470(10) 0.0394(10) -0.0026(8) 0.0148(8) -0.0067(7)
    C16 0.0505(12) 0.0481(10) 0.0382(10) -0.0041(9) 0.0173(9) 0.0018(8)
    C17 0.0601(16) 0.0666(15) 0.0816(18) 0.0133(12) -0.0019(13) -0.0026(13)
    C18 0.0680(18) 0.0735(17) 0.112(2) 0.0162(13) 0.0335(17) 0.0057(16)
    C19 0.0703(16) 0.0826(16) 0.0528(13) -0.0089(12) 0.0341(12) 0.0065(11)
    Cl1 0.0444(3) 0.0791(4) 0.0791(4) -0.0094(3) 0.0330(3) -0.0020(3)
    N1 0.0463(10) 0.0581(10) 0.0523(10) -0.0038(8) 0.0271(8) -0.0016(8)
    O1 0.0472(9) 0.0600(9) 0.0539(9) -0.0002(7) 0.0163(7) 0.0149(7)
    O2 0.0498(9) 0.0548(8) 0.0536(9) 0.0088(6) 0.0084(7) -0.0054(6)
    O3 0.0649(11) 0.0769(10) 0.0418(8) 0.0010(8) 0.0100(7) -0.0117(7)
_geom_special_details
;
All e.s.d.'s (except the e.s.d. in the dihedral angle between two l.s. planes)
are estimated using the full covariance matrix. The cell e.s.d.'s are taken
into account individually in the estimation of e.s.d.'s in distances, angles
and torsion angles; correlations between e.s.d.'s in cell parameters are only
used when they are defined by crystal symmetry. An approximate (isotropic)
treatment of cell e.s.d.'s is used for estimating e.s.d.'s involving l.s.
planes.
;
loop_
    _geom_bond_atom_site_label_1
    _geom_bond_atom_site_label_2
    _geom_bond_site_symmetry_2
    _geom_bond_distance
    _geom_bond_publ_flag
    C1 C2 . 1.396(3) ?
    C1 C9 . 1.411(3) ?
    C1 C10 . 1.493(3) ?
    C2 C3 . 1.400(3) ?
    C2 C16 . 1.500(3) ?
    C3 N1 . 1.334(3) ?
    C3 C19 . 1.509(3) ?
    C4 N1 . 1.341(3) ?
    C4 C9 . 1.400(3) ?
    C4 C5 . 1.502(3) ?
    C5 C6 . 1.508(3) ?
    C5 H5A . 0.9700 ?
    C5 H5B . 0.9700 ?
    C6 C7 . 1.525(3) ?
    C6 H6A . 0.9700 ?
    C6 H6B . 0.9700 ?
    C7 C8 . 1.503(3) ?
    C7 H7A . 0.9700 ?
    C7 H7B . 0.9700 ?
    C8 O1 . 1.215(2) ?
    C8 C9 . 1.496(3) ?
    C10 C15 . 1.391(2) ?
    C10 C11 . 1.391(3) ?
    C11 C12 . 1.379(3) ?
    C11 H11 . 0.9300 ?
    C12 C13 . 1.385(3) ?
    C12 H12 . 0.9300 ?
    C13 C14 . 1.372(3) ?
    C13 Cl1 . 1.748(2) ?
    C14 C15 . 1.393(3) ?
    C14 H14 . 0.9300 ?
    C15 H15 . 0.9300 ?
    C16 O3 . 1.199(2) ?
    C16 O2 . 1.329(2) ?
    C17 O2 . 1.451(3) ?
    C17 C18 . 1.474(4) ?
    C17 H17A . 0.9700 ?
    C17 H17B . 0.9700 ?
    C18 H18A . 0.9600 ?
    C18 H18B . 0.9600 ?
    C18 H18C . 0.9600 ?
    C19 H19A . 0.9600 ?
    C19 H19B . 0.9600 ?
    C19 H19C . 0.9600 ?
loop_
    _geom_angle_atom_site_label_1
    _geom_angle_atom_site_label_2
    _geom_angle_atom_site_label_3
    _geom_angle_site_symmetry_1
    _geom_angle_site_symmetry_3
    _geom_angle
    _geom_angle_publ_flag
    C2 C1 C9 . . 117.32(17) ?
    C2 C1 C10 . . 119.73(16) ?
    C9 C1 C10 . . 122.86(16) ?
    C1 C2 C3 . . 119.96(18) ?
    C1 C2 C16 . . 121.46(17) ?
    C3 C2 C16 . . 118.39(17) ?
    N1 C3 C2 . . 122.12(18) ?
    N1 C3 C19 . . 115.56(19) ?
    C2 C3 C19 . . 122.3(2) ?
    N1 C4 C9 . . 122.76(18) ?
    N1 C4 C5 . . 115.12(18) ?
    C9 C4 C5 . . 122.07(18) ?
    C4 C5 C6 . . 114.62(18) ?
    C4 C5 H5A . . 108.6 ?
    C6 C5 H5A . . 108.6 ?
    C4 C5 H5B . . 108.6 ?
    C6 C5 H5B . . 108.6 ?
    H5A C5 H5B . . 107.6 ?
    C5 C6 C7 . . 110.81(18) ?
    C5 C6 H6A . . 109.5 ?
    C7 C6 H6A . . 109.5 ?
    C5 C6 H6B . . 109.5 ?
    C7 C6 H6B . . 109.5 ?
    H6A C6 H6B . . 108.1 ?
    C8 C7 C6 . . 109.46(17) ?
    C8 C7 H7A . . 109.8 ?
    C6 C7 H7A . . 109.8 ?
    C8 C7 H7B . . 109.8 ?
    C6 C7 H7B . . 109.8 ?
    H7A C7 H7B . . 108.2 ?
    O1 C8 C9 . . 122.17(17) ?
    O1 C8 C7 . . 122.06(18) ?
    C9 C8 C7 . . 115.71(17) ?
    C4 C9 C1 . . 118.81(17) ?
    C4 C9 C8 . . 118.73(17) ?
    C1 C9 C8 . . 122.44(17) ?
    C15 C10 C11 . . 118.84(17) ?
    C15 C10 C1 . . 120.88(16) ?
    C11 C10 C1 . . 120.24(16) ?
    C12 C11 C10 . . 121.26(17) ?
    C12 C11 H11 . . 119.4 ?
    C10 C11 H11 . . 119.4 ?
    C11 C12 C13 . . 118.74(18) ?
    C11 C12 H12 . . 120.6 ?
    C13 C12 H12 . . 120.6 ?
    C14 C13 C12 . . 121.52(18) ?
    C14 C13 Cl1 . . 119.53(15) ?
    C12 C13 Cl1 . . 118.95(15) ?
    C13 C14 C15 . . 119.31(17) ?
    C13 C14 H14 . . 120.3 ?
    C15 C14 H14 . . 120.3 ?
    C10 C15 C14 . . 120.33(17) ?
    C10 C15 H15 . . 119.8 ?
    C14 C15 H15 . . 119.8 ?
    O3 C16 O2 . . 124.34(19) ?
    O3 C16 C2 . . 125.48(19) ?
    O2 C16 C2 . . 110.09(16) ?
    O2 C17 C18 . . 107.7(2) ?
    O2 C17 H17A . . 110.2 ?
    C18 C17 H17A . . 110.2 ?
    O2 C17 H17B . . 110.2 ?
    C18 C17 H17B . . 110.2 ?
    H17A C17 H17B . . 108.5 ?
    C17 C18 H18A . . 109.5 ?
    C17 C18 H18B . . 109.5 ?
    H18A C18 H18B . . 109.5 ?
    C17 C18 H18C . . 109.5 ?
    H18A C18 H18C . . 109.5 ?
    H18B C18 H18C . . 109.5 ?
    C3 C19 H19A . . 109.5 ?
    C3 C19 H19B . . 109.5 ?
    H19A C19 H19B . . 109.5 ?
    C3 C19 H19C . . 109.5 ?
    H19A C19 H19C . . 109.5 ?
    H19B C19 H19C . . 109.5 ?
    C3 N1 C4 . . 118.87(17) ?
    C16 O2 C17 . . 117.20(17) ?
loop_
    _geom_hbond_atom_site_label_D
    _geom_hbond_atom_site_label_H
    _geom_hbond_atom_site_label_A
    _geom_hbond_site_symmetry_A
    _geom_hbond_distance_DH
    _geom_hbond_distance_HA
    _geom_hbond_distance_DA
    _geom_hbond_angle_DHA
    C6 H6B O3 3_666 0.97 2.667 3.454(3) 139
    C11 H11 O1 2_656 0.93 2.454 3.357(2) 164
    C12 H12 O3 4_576 0.93 2.701 3.569(2) 156
_iucr_refine_instructions_details
;
TITL wk-0329 in P 21/c
CELL  0.71073  12.5736   8.3815  17.4945   90.000  112.151   90.000
ZERR     4.00   0.0007   0.0004   0.0008    0.000    0.002    0.000
LATT   1
SYMM  - X, 1/2 + Y, 1/2 - Z
SFAC  C    H    CL   N    O
UNIT  76   72   4    4    12
MERG   2
FMAP   2
PLAN    3
SIZE     0.30   0.42   0.49
ACTA
BOND   $H
L.S.   20
TEMP    23.00
WGHT    0.051500    0.649200
EXTI    0.043069
FVAR       0.66509
MOLE    1
C1    1    0.425447    0.649316    0.589236    11.00000    0.03939    0.03564 =
         0.03928   -0.00446    0.01690   -0.00224
C2    1    0.411066    0.715117    0.512650    11.00000    0.04324    0.04256 =
         0.03901   -0.00328    0.01664   -0.00189
C3    1    0.507123    0.762560    0.496219    11.00000    0.05371    0.04870 =
         0.04590   -0.00203    0.02622   -0.00306
C4    1    0.628963    0.696208    0.627984    11.00000    0.03939    0.04457 =
         0.04997   -0.00581    0.02052   -0.00141
C5    1    0.750047    0.704435    0.690100    11.00000    0.03820    0.07216 =
         0.06392   -0.00476    0.01955   -0.00483
AFIX  23
H5A   2    0.767263    0.814245    0.708002    11.00000   -1.20000
H5B   2    0.801757    0.673416    0.663266    11.00000   -1.20000
AFIX   0
C6    1    0.773665    0.600707    0.765171    11.00000    0.03996    0.07006 =
         0.05821   -0.00682    0.01167    0.00183
AFIX  23
H6A   2    0.845542    0.632852    0.808055    11.00000   -1.20000
H6B   2    0.781139    0.490477    0.751054    11.00000   -1.20000
AFIX   0
C7    1    0.676918    0.614505    0.797367    11.00000    0.04636    0.06767 =
         0.04320   -0.00500    0.01175   -0.00075
AFIX  23
H7A   2    0.693521    0.547488    0.845698    11.00000   -1.20000
H7B   2    0.670695    0.723972    0.813192    11.00000   -1.20000
AFIX   0
C8    1    0.565768    0.563303    0.731156    11.00000    0.03905    0.04664 =
         0.04225   -0.00175    0.01553    0.00465
C9    1    0.538557    0.638085    0.648271    11.00000    0.03831    0.03946 =
         0.03974   -0.00446    0.01609   -0.00033
C10   1    0.322571    0.603064    0.607232    11.00000    0.03365    0.03825 =
         0.03652    0.00142    0.01107   -0.00060
C11   1    0.302000    0.674187    0.672169    11.00000    0.04056    0.04614 =
         0.04083   -0.00909    0.01489   -0.00861
AFIX  43
H11   2    0.354541    0.747495    0.705621    11.00000   -1.20000
AFIX   0
C12   1    0.205176    0.638080    0.687903    11.00000    0.04711    0.05146 =
         0.04609   -0.00655    0.02310   -0.00194
AFIX  43
H12   2    0.192186    0.686236    0.731488    11.00000   -1.20000
AFIX   0
C13   1    0.127682    0.528773    0.637575    11.00000    0.03297    0.04806 =
         0.05008    0.00356    0.01684   -0.00072
C14   1    0.145405    0.456166    0.573095    11.00000    0.03761    0.04760 =
         0.04915   -0.00745    0.01171   -0.00892
AFIX  43
H14   2    0.092469    0.382918    0.539970    11.00000   -1.20000
AFIX   0
C15   1    0.243509    0.493300    0.557761    11.00000    0.04095    0.04702 =
         0.03939   -0.00675    0.01476   -0.00260
AFIX  43
H15   2    0.256218    0.444460    0.514228    11.00000   -1.20000
AFIX   0
C16   1    0.293967    0.748912    0.449068    11.00000    0.05045    0.04809 =
         0.03822    0.00180    0.01729   -0.00407
C17   1    0.134009    0.922737    0.417264    11.00000    0.06013    0.06658 =
         0.08164   -0.00264   -0.00188    0.01328
AFIX  23
H17A  2    0.075661    0.842963    0.411697    11.00000   -1.20000
H17B  2    0.136499    0.941836    0.363278    11.00000   -1.20000
AFIX   0
C18   1    0.106937    1.071807    0.450805    11.00000    0.06802    0.07352 =
         0.11182    0.00568    0.03348    0.01618
AFIX 137
H18A  2    0.101991    1.050782    0.503306    11.00000   -1.50000
H18B  2    0.034848    1.112939    0.413380    11.00000   -1.50000
H18C  2    0.166337    1.148805    0.457579    11.00000   -1.50000
AFIX   0
C19   1    0.496875    0.832622    0.414306    11.00000    0.07025    0.08263 =
         0.05282    0.00652    0.03410   -0.00888
AFIX 137
H19A  2    0.563128    0.897057    0.421621    11.00000   -1.50000
H19B  2    0.429019    0.897380    0.393040    11.00000   -1.50000
H19C  2    0.491958    0.748013    0.376131    11.00000   -1.50000
AFIX   0
CL1   3    0.005422    0.481318    0.657719    11.00000    0.04440    0.07906 =
         0.07910   -0.00204    0.03297   -0.00944
N1    4    0.613545    0.753572    0.552982    11.00000    0.04627    0.05810 =
         0.05228   -0.00158    0.02709   -0.00385
O1    5    0.504197    0.463074    0.743398    11.00000    0.04725    0.06002 =
         0.05394    0.01491    0.01629   -0.00016
O2    5    0.245036    0.867598    0.474187    11.00000    0.04980    0.05479 =
         0.05359   -0.00538    0.00836    0.00878
O3    5    0.251926    0.684234    0.383350    11.00000    0.06492    0.07687 =
         0.04185   -0.01171    0.01001    0.00102
HKLF 4
REM  wk-0329 in P 21/c
REM R1 =  0.0498 for   2725 Fo > 4sig(Fo)  and  0.0726 for all   3860 data
REM    220 parameters refined using      0 restraints
END
WGHT      0.0617      0.2716
REM Highest difference peak  0.280,  deepest hole -0.260,  1-sigma level  0.067
Q1    1   0.4863  0.9658  0.4059  11.00000  0.05    0.28
Q2    1   0.4867  1.0098  0.4377  11.00000  0.05    0.26
Q3    1   0.5490  0.5995  0.6845  11.00000  0.05    0.25
;
