# Supplementary material for: Ethyl 4-(4-chloro­phen­yl)-2-methyl-5-oxo-5,6,7,8-tetra­hydro­quinoline-3-carboxyl­ate
Source: Acta Crystallogr Sect E Struct Rep Online. 2013 Jun 19;69(Pt 7):o1127. doi: 10.1107/S1600536813016541 (PMC3770395; doi:10.1107/S1600536813016541)
Supplement: Supplementary file 2 [file e-69-o1127-Isup2.hkl]

#
# h,k,l, Fc-squared, Fo-squared, sigma(Fo-squared) and status flag
#
data_I
_shelx_title ' wk-0329 in P 21/c'
_shelx_refln_list_code          4
_shelx_F_calc_maximum      146.64
_exptl_crystal_F_000       720.00
_reflns_d_resolution_high  0.7709
 
loop_
 _symmetry_equiv_pos_as_xyz
 'x, y, z'
 '-x, y+1/2, -z+1/2'
 '-x, -y, -z'
 'x, -y-1/2, z-1/2'
 
_cell_length_a    12.5736
_cell_length_b     8.3815
_cell_length_c    17.4945
_cell_angle_alpha  90.000
_cell_angle_beta  112.151
_cell_angle_gamma  90.000
 
_shelx_F_squared_multiplier     1.000
 
loop_
 _refln_index_h
 _refln_index_k
 _refln_index_l
 _refln_F_squared_calc
 _refln_F_squared_meas
 _refln_F_squared_sigma
 _refln_observed_status
   2   0   0      426.57      386.40      8.64 o
   3   0   0      556.67      562.68     15.26 o
   4   0   0     9087.60    10494.76    403.60 o
   5   0   0        1.68        3.92      2.52 o
   6   0   0      153.21      121.69      7.16 o
   7   0   0      789.06      827.52     26.64 o
   8   0   0     3945.24     4094.40    149.99 o
   9   0   0      706.01      709.70     28.08 o
  10   0   0      274.77      274.37     24.14 o
  11   0   0      219.71      237.97     22.69 o
  12   0   0      313.25      299.50     16.24 o
  13   0   0      127.55      149.68     14.23 o
  14   0   0       46.97       48.00     12.79 o
  15   0   0        1.49       -8.91      8.93 o
   1   1   0     1408.32     1499.90     17.68 o
   2   1   0       12.70       19.44      1.43 o
   3   1   0     2929.28     3099.17     62.08 o
   4   1   0      146.81      135.36      3.81 o
   5   1   0      500.07      494.14      9.57 o
   6   1   0      525.10      558.99     12.85 o
   7   1   0        0.63        3.15      1.89 o
   8   1   0      236.07      228.38      7.38 o
   9   1   0      464.50      472.15     16.65 o
  10   1   0      153.99      137.35      9.33 o
  11   1   0       12.71       15.81      3.88 o
  12   1   0        0.17       -2.77      3.20 o
  13   1   0        1.36        0.49      2.75 o
  14   1   0       33.08       55.90      7.19 o
  15   1   0        9.90       11.25      5.63 o
   0   2   0      253.85      204.41      3.15 o
   1   2   0    18507.22    13030.02    968.33 o
   2   2   0     4352.32     4754.85     90.05 o
   3   2   0      368.38      405.25      7.45 o
   4   2   0      317.90      346.39      7.15 o
   5   2   0       56.52       40.95      2.42 o
   6   2   0     1911.40     1994.11     42.85 o
   7   2   0     1055.46     1020.80     23.01 o
   8   2   0      481.91      464.93     12.42 o
   9   2   0     1399.45     1389.66     33.09 o
  10   2   0        4.74        1.98      2.44 o
  11   2   0       10.27       15.38      5.02 o
  12   2   0      110.96      114.30      7.66 o
  13   2   0       28.24       28.10      6.78 o
  14   2   0       81.62      109.19     11.10 o
   1   3   0       35.05       28.43      1.44 o
   2   3   0       26.37       25.74      1.57 o
   3   3   0       16.36       20.96      1.28 o
   4   3   0       19.78       16.92      1.43 o
   5   3   0      424.40      401.28      8.18 o
   6   3   0      233.27      222.64      6.44 o
   7   3   0      168.15      178.04      5.78 o
   8   3   0       40.70       63.89     20.93 o
   9   3   0      112.32      109.38     13.17 o
  10   3   0       68.07       72.40      4.82 o
  11   3   0        0.95       -2.24      2.83 o
  12   3   0       25.59       17.79      6.16 o
  13   3   0        1.01        9.08      4.30 o
  14   3   0       36.56       33.90      9.73 o
   0   4   0      348.47      341.91      7.05 o
   1   4   0      262.13      229.16      2.69 o
   2   4   0     2257.40     2330.95     36.79 o
   3   4   0      504.50      436.78      6.52 o
   4   4   0      114.92       96.52      3.13 o
   5   4   0      185.92      189.87      4.38 o
   6   4   0      405.91      404.45      7.88 o
   7   4   0      295.93      278.25      8.54 o
   8   4   0     1379.63     1319.51     29.05 o
   9   4   0      168.13      159.58      9.62 o
  10   4   0      231.02      221.86      9.09 o
  11   4   0       61.29       60.94     17.06 o
  12   4   0       33.14       29.08      8.25 o
  13   4   0       11.47        4.10      2.89 o
  14   4   0       62.73       74.35      7.18 o
   1   5   0      760.94      772.42      8.91 o
   2   5   0       23.00       23.13      1.02 o
   3   5   0        4.39        3.66      0.96 o
   4   5   0       99.24      104.40      3.61 o
   5   5   0      295.30      281.51      5.89 o
   6   5   0      172.93      169.78      5.08 o
   7   5   0       65.38       76.42      4.32 o
   8   5   0       23.61       29.42      8.38 o
   9   5   0        0.04        0.41      1.45 o
  10   5   0       47.04       50.93      5.44 o
  11   5   0       13.62       11.63      4.08 o
  12   5   0       11.53       12.58      2.96 o
  13   5   0       13.57       15.70      4.23 o
   0   6   0      115.26      106.13      2.33 o
   1   6   0      166.63      164.97      4.81 o
   2   6   0       19.48       18.33      0.73 o
   3   6   0       13.23       10.98      1.00 o
   4   6   0      793.05      800.41     14.44 o
   5   6   0      206.17      204.90      4.94 o
   6   6   0        5.03        1.71      1.15 o
   7   6   0       19.43       15.69      1.93 o
   8   6   0       96.82       96.81      4.23 o
   9   6   0       49.36       54.49      6.38 o
  10   6   0        0.07        3.48      2.93 o
  11   6   0       40.39       36.88      5.73 o
  12   6   0       17.12       16.67      3.59 o
   1   7   0        0.49        0.06      1.68 o
   2   7   0        1.92        1.91      2.25 o
   3   7   0        3.69        5.00      1.79 o
   4   7   0       28.79       28.57      1.67 o
   5   7   0        1.42        3.06      1.41 o
   6   7   0        4.86        3.71      1.64 o
   7   7   0       13.11       10.14      2.05 o
   8   7   0       13.45       14.67      2.38 o
   9   7   0        6.88        4.00      2.17 o
  10   7   0        2.02        4.34      2.11 o
  11   7   0        7.55        6.84      2.43 o
   0   8   0       99.90       93.20      8.15 o
   1   8   0        0.53        0.59      0.89 o
   2   8   0        0.12        1.00      1.46 o
   3   8   0       35.02       36.16      3.59 o
   4   8   0      151.24      138.14      4.99 o
   5   8   0       15.20       16.50      4.93 o
   6   8   0       11.85        6.77      1.30 o
   7   8   0        2.81        1.67      1.64 o
   8   8   0        2.49        0.33      2.02 o
   9   8   0       23.76       17.39      5.29 o
  10   8   0       13.46       17.03      6.39 o
   1   9   0       20.68       30.17     18.25 o
   2   9   0        0.65        1.67      0.69 o
   3   9   0        9.06        5.27      1.82 o
   4   9   0        5.01        4.44      3.30 o
   5   9   0        0.88        2.42      2.41 o
   6   9   0        4.64        3.46      2.53 o
   7   9   0       24.43       16.41      4.57 o
   8   9   0        3.03        1.64      2.62 o
   0  10   0       14.65       -2.26      5.86 o
   1  10   0       23.63        1.73      5.03 o
   2  10   0       36.61       10.66     11.04 o
   3  10   0       76.40       81.98     22.83 o
   4  10   0        0.10        3.71      4.56 o
   5  10   0        3.67        7.98      8.51 o
 -15   1   1       51.31       79.63      8.39 o
 -14   1   1       14.30       18.20      6.11 o
 -13   1   1       75.86       97.43      7.72 o
 -12   1   1       72.56       89.96      7.52 o
 -11   1   1      150.87      143.88      7.79 o
 -10   1   1      142.38      112.65      7.50 o
  -9   1   1      279.02      259.92      9.31 o
  -8   1   1      594.79      588.27     14.64 o
  -7   1   1      620.27      623.24     13.82 o
  -6   1   1      214.68      200.05      6.13 o
  -5   1   1       50.55       60.98      2.94 o
  -4   1   1     2052.83     2076.03     38.65 o
  -3   1   1     2554.62     2695.43     51.90 o
  -2   1   1     4591.37     4666.02    170.18 o
   1   1   1       37.58       44.02      1.03 o
   2   1   1     2802.84     3064.42     59.81 o
   3   1   1      372.98      345.72      8.13 o
   4   1   1       39.24       36.71      4.15 o
   5   1   1     3214.63     3533.37     78.86 o
   6   1   1      316.30      264.80      7.18 o
   7   1   1      646.00      640.40     15.05 o
   8   1   1       69.04       77.83      4.92 o
   9   1   1       80.44       82.33      5.18 o
  10   1   1       54.10       52.89      5.84 o
  11   1   1       28.22       25.87      5.06 o
  12   1   1       11.57       13.50      3.75 o
  13   1   1       31.55       48.96      8.19 o
  14   1   1       24.01       27.23      6.58 o
 -15   2   1        0.64       -1.18      3.53 o
 -14   2   1        5.84        6.52      3.74 o
 -13   2   1        1.41        1.82      4.39 o
 -12   2   1       46.71       35.93      8.69 o
 -11   2   1      105.50      103.73      5.90 o
 -10   2   1      166.40      158.20      9.44 o
  -9   2   1     1785.10     1708.00     40.93 o
  -8   2   1      565.97      579.71     14.36 o
  -7   2   1       80.75       86.40      9.14 o
  -6   2   1        1.57        1.41      1.57 o
  -5   2   1       81.89       96.27      3.08 o
  -4   2   1      493.10      469.87      8.99 o
  -3   2   1      302.26      284.49      5.55 o
  -2   2   1      294.77      238.60      4.76 o
  -1   2   1     4205.93     4450.24     82.24 o
   0   2   1    13699.80    11837.85    497.69 o
   1   2   1     1619.58     1550.92     19.12 o
   2   2   1     4305.28     4759.96     92.77 o
   3   2   1       25.83       24.65      1.80 o
   4   2   1       12.68       11.44      1.64 o
   5   2   1       58.22       73.88      3.18 o
   6   2   1       55.14       65.08      4.26 o
   7   2   1       28.47       44.04      3.53 o
   8   2   1      369.81      344.69     10.30 o
   9   2   1       53.58       49.27      4.69 o
  10   2   1       43.15       42.81      4.70 o
  11   2   1       43.28       42.31      9.10 o
  12   2   1       19.21       17.56      5.22 o
  13   2   1       15.76       18.20      5.85 o
  14   2   1       26.71       35.76      6.61 o
 -14   3   1       35.62       29.08      9.14 o
 -13   3   1       82.09       82.88      6.77 o
 -12   3   1       65.25       61.20      5.20 o
 -11   3   1       10.45        7.88      2.78 o
 -10   3   1        5.80        2.99      3.66 o
  -9   3   1     1103.14     1011.66     26.27 o
  -8   3   1      870.44      831.98     19.39 o
  -7   3   1       74.46       79.28      4.60 o
  -6   3   1      528.73      519.29     10.71 o
  -5   3   1        6.58        4.47      1.38 o
  -4   3   1     1636.72     1618.20     27.42 o
  -3   3   1      112.40      135.00      4.00 o
  -2   3   1      777.16      683.58      8.49 o
  -1   3   1     4139.63     4617.43     81.80 o
   0   3   1      267.31      233.66      2.86 o
   1   3   1      636.11      669.37      9.06 o
   2   3   1        4.57        2.38      0.72 o
   3   3   1       37.97       48.91      1.94 o
   4   3   1      640.43      639.88     11.22 o
   5   3   1        0.03        0.29      1.04 o
   6   3   1      373.01      364.74      9.88 o
   7   3   1      211.44      179.17      8.20 o
   8   3   1      705.28      667.69     16.89 o
   9   3   1      330.91      338.91     11.92 o
  10   3   1        0.10       -2.29      2.29 o
  11   3   1        0.06        1.24      2.40 o
  12   3   1       34.64       32.25      8.12 o
  13   3   1        0.07        4.26      3.95 o
  14   3   1        0.19        0.30      3.37 o
 -14   4   1        6.58        2.98      3.26 o
 -13   4   1        3.68        2.16      2.60 o
 -12   4   1       19.55       15.03      5.23 o
 -11   4   1       70.71       81.12      5.48 o
 -10   4   1       34.14       45.15      8.77 o
  -9   4   1       59.77       53.18      3.86 o
  -8   4   1       36.20       35.14      4.28 o
  -7   4   1       44.20       60.58      7.43 o
  -6   4   1      640.61      559.32     10.01 o
  -5   4   1       83.41       90.33      2.55 o
  -4   4   1     1231.70     1290.98     21.88 o
  -3   4   1       34.79       30.06      2.64 o
  -2   4   1      592.13      596.98      6.89 o
  -1   4   1      398.87      407.23      5.86 o
   0   4   1      802.18      792.21     10.55 o
   1   4   1       67.61       60.02      3.26 o
   2   4   1      475.40      438.32      6.24 o
   3   4   1        3.00        2.09      0.87 o
   4   4   1       16.99       21.29      3.58 o
   5   4   1       45.04       45.77      2.28 o
   6   4   1      210.37      197.57      5.91 o
   7   4   1       27.30       22.52      3.35 o
   8   4   1      778.45      775.12     16.91 o
   9   4   1       74.56       73.53      4.97 o
  10   4   1      211.23      225.47      7.70 o
  11   4   1        1.21       -1.25      2.26 o
  12   4   1        0.84       -3.62      3.62 o
  13   4   1        8.84       10.44      4.29 o
 -13   5   1        0.94        1.17      2.72 o
 -12   5   1        2.12        0.36      2.38 o
 -11   5   1       23.55       23.41      4.85 o
 -10   5   1       31.06       33.94      3.97 o
  -9   5   1        5.35        5.76      2.08 o
  -8   5   1      513.37      490.20     13.73 o
  -7   5   1      493.91      472.57     10.55 o
  -6   5   1      343.44      328.64      7.55 o
  -5   5   1      286.59      308.01      5.87 o
  -4   5   1       14.08        8.68      1.11 o
  -3   5   1      187.47      203.88      3.66 o
  -2   5   1      126.13      156.61      4.58 o
  -1   5   1      220.49      252.90      6.67 o
   0   5   1     2000.29     1936.44     27.98 o
   1   5   1      390.28      405.44      5.23 o
   2   5   1      179.48      199.68      3.17 o
   3   5   1       15.95       16.42      1.74 o
   4   5   1       56.33       61.29      2.06 o
   5   5   1      111.87      114.81      3.31 o
   6   5   1       65.88       59.24      3.63 o
   7   5   1       37.67       40.80      3.31 o
   8   5   1      314.71      311.45      8.96 o
   9   5   1       87.22      103.45      5.43 o
  10   5   1       66.68       71.23      5.40 o
  11   5   1        2.24        5.09      2.83 o
  12   5   1       14.78       13.17      4.72 o
  13   5   1       11.90        8.53      3.87 o
 -12   6   1       14.63        9.23      3.18 o
 -11   6   1        0.29        3.56      2.29 o
 -10   6   1       17.13       16.75      4.49 o
  -9   6   1       28.66       30.71      2.91 o
  -8   6   1        3.37       -0.17      1.78 o
  -7   6   1      157.15      168.35      4.96 o
  -6   6   1       94.71      107.05      8.75 o
  -5   6   1      202.94      196.54      4.30 o
  -4   6   1      333.54      332.72      6.67 o
  -3   6   1        8.81        9.12      1.58 o
  -2   6   1       65.72       64.03      4.11 o
  -1   6   1        1.14        2.38      1.26 o
   0   6   1      624.19      606.99     11.63 o
   1   6   1        2.07        1.53      0.66 o
   2   6   1       80.56       76.28      1.83 o
   3   6   1        0.07        0.23      1.03 o
   4   6   1      508.67      511.61     11.12 o
   5   6   1      104.68      100.05      3.45 o
   6   6   1      315.15      333.14      8.15 o
   7   6   1       32.61       40.68      2.89 o
   8   6   1       14.09       21.45      2.80 o
   9   6   1       48.51       57.11      4.16 o
  10   6   1       71.36       79.62      5.05 o
  11   6   1       12.39        8.18      3.51 o
  12   6   1       29.67       20.23      6.98 o
 -11   7   1        0.13       -0.25      1.96 o
 -10   7   1       41.94       48.89      3.90 o
  -9   7   1       27.30       34.62      4.17 o
  -8   7   1        4.63        4.15      1.60 o
  -7   7   1        0.47       -1.00      1.19 o
  -6   7   1       93.32       86.59      3.53 o
  -5   7   1       25.65       28.55      1.94 o
  -4   7   1        4.50        5.98      1.97 o
  -3   7   1       73.18       73.68      3.33 o
  -2   7   1       32.43       33.57      2.78 o
  -1   7   1      258.26      239.51      7.05 o
   0   7   1       60.94       60.32      3.23 o
   1   7   1       10.51       15.54      1.42 o
   2   7   1      200.93      197.16      3.06 o
   3   7   1        0.70        1.08      0.79 o
   4   7   1       53.76       66.13      2.70 o
   5   7   1       68.64       65.58      3.54 o
   6   7   1        1.73        0.29      1.46 o
   7   7   1       73.05       73.32      3.44 o
   8   7   1        1.13        1.92      1.79 o
   9   7   1       61.20       68.37      3.65 o
  10   7   1        1.15        2.39      2.34 o
  11   7   1       15.36        8.14      2.75 o
 -10   8   1        0.03       -1.48      2.89 o
  -9   8   1        0.48       -0.67      2.49 o
  -8   8   1       49.47       52.79      4.40 o
  -7   8   1       13.79        7.74      3.90 o
  -6   8   1       26.29       33.80      3.62 o
  -5   8   1        1.24        0.38      1.89 o
  -4   8   1       49.15       57.78      6.57 o
  -3   8   1       44.46       47.35      3.22 o
  -2   8   1       19.91       25.59      3.39 o
  -1   8   1        0.03        0.28      0.78 o
   0   8   1       59.55       74.12      5.95 o
   1   8   1       39.79       49.92      5.04 o
   2   8   1        0.10        0.20      1.88 o
   3   8   1       37.98       43.40      6.50 o
   4   8   1       59.74       65.60      2.12 o
   5   8   1       10.74       14.97      1.10 o
   6   8   1       33.48       45.57      4.85 o
   7   8   1        1.48        2.52      1.99 o
   8   8   1       41.62       43.30      3.33 o
   9   8   1        4.91        1.10      2.18 o
  -8   9   1        0.11       -0.70      2.66 o
  -7   9   1        2.09        4.09      2.79 o
  -6   9   1        0.03        2.23      2.78 o
  -5   9   1       15.19       12.30      2.61 o
  -4   9   1        3.36        3.87      2.08 o
  -3   9   1       25.87       22.43      4.37 o
  -2   9   1        1.25        0.90      0.93 o
  -1   9   1        1.41        0.92      3.04 o
   0   9   1        3.54       -1.56      5.63 o
   1   9   1       14.14        6.81      5.92 o
   2   9   1        3.55        4.85      5.02 o
   3   9   1        4.70        3.36      2.41 o
   4   9   1        4.81        4.41      5.32 o
   5   9   1        0.02       -2.32      2.32 o
   6   9   1        0.80       -1.95      2.39 o
   7   9   1        0.03       -1.35      2.74 o
   8   9   1        2.69        2.60      2.41 o
  -6  10   1        9.01       12.17      6.68 o
  -5  10   1        6.66        6.48      6.14 o
  -4  10   1        0.24        2.10      4.21 o
  -3  10   1       50.31       54.61     16.75 o
  -2  10   1        7.39        4.63      4.76 o
  -1  10   1        1.17        1.38      4.87 o
   0  10   1        4.50        0.28      3.49 o
   1  10   1        1.23        1.48      5.14 o
   2  10   1       25.51        5.63      6.98 o
   3  10   1        1.51        0.54      3.18 o
   4  10   1       16.35       14.84      5.97 o
   5  10   1       19.75       19.40     10.40 o
 -15   0   2       28.83       34.53      8.25 o
 -14   0   2       54.71       67.93      9.16 o
 -13   0   2        0.05        4.89      5.35 o
 -12   0   2        2.70       -4.00      4.00 o
 -11   0   2       40.16       43.47     10.12 o
 -10   0   2      705.84      699.11     28.57 o
  -9   0   2     2157.37     2160.80     75.11 o
  -8   0   2      722.74      767.28     26.34 o
  -7   0   2     2504.67     2657.08     85.08 o
  -6   0   2     3141.21     3361.63    107.06 o
  -5   0   2     3159.57     3612.38    112.58 o
  -4   0   2     1544.20     1563.00     41.75 o
  -3   0   2      536.05      429.72     10.16 o
  -2   0   2       50.38       54.54      2.51 o
   1   0   2      107.05      108.43      6.86 o
   2   0   2      402.01      414.51     13.78 o
   3   0   2      202.03      177.62      7.43 o
   4   0   2     4241.35     4746.00    153.03 o
   5   0   2      199.70      206.33      8.06 o
   6   0   2     1173.90     1132.43     32.49 o
   7   0   2      579.91      616.27     22.23 o
   8   0   2       28.82       29.23      4.94 o
   9   0   2        2.04        0.47      5.38 o
  10   0   2     1101.32     1089.91     44.80 o
  11   0   2       57.70       49.97      8.84 o
  12   0   2        8.70        6.96      4.84 o
  13   0   2       17.50       21.75     10.97 o
  14   0   2       12.38        8.03      7.16 o
 -15   1   2        0.31        1.48      3.30 o
 -14   1   2       15.87       12.40      4.50 o
 -13   1   2        4.43        4.66      3.39 o
 -12   1   2       80.63       76.33      7.13 o
 -11   1   2      335.84      344.35     27.61 o
 -10   1   2      158.29      147.19      7.51 o
  -9   1   2        6.34        3.39      2.48 o
  -8   1   2      348.79      373.34     52.75 o
  -7   1   2       29.00       34.61      2.68 o
  -6   1   2        9.32       26.25      3.69 o
  -5   1   2       76.10       80.12      3.15 o
  -4   1   2     2175.29     2189.42     41.70 o
  -3   1   2     3128.31     3324.55     66.87 o
  -2   1   2     1343.80     1343.81     20.79 o
  -1   1   2     9721.85     7786.35    792.72 o
   0   1   2     1000.46      960.17     10.49 o
   1   1   2      127.65      115.45      2.89 o
   2   1   2      434.53      388.25      7.24 o
   3   1   2       81.35       80.80      3.69 o
   4   1   2     1969.04     1983.60     39.30 o
   5   1   2     3249.94     3736.38     85.87 o
   6   1   2      210.87      218.91      6.59 o
   7   1   2      130.79      135.01      5.82 o
   8   1   2       78.05       86.02      6.41 o
   9   1   2       17.54       13.32      3.19 o
  10   1   2      209.23      201.77      9.38 o
  11   1   2       70.39       76.87      6.50 o
  12   1   2       48.80       49.24      6.69 o
  13   1   2       27.44       32.66      5.24 o
  14   1   2        3.14        7.23      4.48 o
 -15   2   2        1.30        0.23      3.04 o
 -14   2   2       18.18       20.76      6.48 o
 -13   2   2       26.81       25.79      6.17 o
 -12   2   2       65.10       54.64     11.53 o
 -11   2   2       48.10       46.15      6.12 o
 -10   2   2      560.08      558.46     39.92 o
  -9   2   2     1226.50     1181.07     31.69 o
  -8   2   2       12.07        6.86      2.30 o
  -7   2   2      308.50      296.29      9.98 o
  -6   2   2      202.60      193.55      5.69 o
  -5   2   2        9.23       18.91      2.08 o
  -4   2   2      645.50      540.41      9.27 o
  -3   2   2      398.05      366.61      6.30 o
  -2   2   2     8998.89     7775.54    755.82 o
  -1   2   2    21504.01    17161.48    399.93 o
   0   2   2     5172.88     5088.01    319.43 o
   1   2   2       10.76       15.41      1.15 o
   2   2   2     5244.50     6027.02    124.60 o
   3   2   2      212.33      203.72      3.95 o
   4   2   2     1088.19     1160.38     23.77 o
   5   2   2      248.29      218.50      5.47 o
   6   2   2      611.96      609.70     13.52 o
   7   2   2      152.89      142.96      5.85 o
   8   2   2      178.94      179.43      7.33 o
   9   2   2      231.49      209.01      8.51 o
  10   2   2      468.91      445.53     14.50 o
  11   2   2        0.40        3.87      2.92 o
  12   2   2       11.84        7.67      4.14 o
  13   2   2        0.77       -0.76      3.12 o
  14   2   2       89.13      140.13     13.39 o
 -15   3   2        3.28        4.44      5.27 o
 -14   3   2       47.58       53.42     14.98 o
 -13   3   2       46.08       63.40      9.74 o
 -12   3   2        2.47       -2.16      3.27 o
 -11   3   2        0.05       -0.18      2.08 o
 -10   3   2       20.36       30.43      8.39 o
  -9   3   2        0.04       -2.13      2.13 o
  -8   3   2      250.23      240.76      8.01 o
  -7   3   2       75.12       56.90      7.76 o
  -6   3   2      268.96      252.60      7.05 o
  -5   3   2     1183.87     1162.47     23.38 o
  -4   3   2      366.52      346.90      5.90 o
  -3   3   2      146.37      137.86      2.61 o
  -2   3   2      574.57      570.58      9.71 o
  -1   3   2      732.01      715.75     10.55 o
   0   3   2      343.76      271.31      4.08 o
   1   3   2       17.67       16.03      1.26 o
   2   3   2      843.93      780.08     10.32 o
   3   3   2       59.30       41.61      2.00 o
   4   3   2        5.89        3.89      1.47 o
   5   3   2      241.48      242.26      5.81 o
   6   3   2       10.47       12.07      2.31 o
   7   3   2        0.15        3.13      2.09 o
   8   3   2      629.74      597.83     15.08 o
   9   3   2      125.29      120.35      8.23 o
  10   3   2       51.47       67.01      9.48 o
  11   3   2       13.09       11.21      3.34 o
  12   3   2       16.70       17.41      5.48 o
  13   3   2       15.61       18.15      4.76 o
 -14   4   2        2.98        1.25      2.99 o
 -13   4   2       14.36       11.52      4.51 o
 -12   4   2       32.78       32.43      8.22 o
 -11   4   2       45.40       43.62      9.15 o
 -10   4   2       24.59       23.98      3.82 o
  -9   4   2      257.18      260.18      7.66 o
  -8   4   2      192.98      188.23      5.83 o
  -7   4   2      173.25      173.52      7.08 o
  -6   4   2      186.96      181.85      4.06 o
  -5   4   2      164.09      165.78      3.93 o
  -4   4   2      687.21      664.35     11.20 o
  -3   4   2       26.81       37.69      1.07 o
  -2   4   2      178.37      224.03      5.31 o
  -1   4   2     1239.48     1333.52     26.34 o
   0   4   2      196.21      216.65      2.53 o
   1   4   2      154.35      155.58      2.74 o
   2   4   2     2624.46     2834.26     48.05 o
   3   4   2       37.55       43.79      2.28 o
   4   4   2       21.85       21.28      2.03 o
   5   4   2       78.08       86.98      4.15 o
   6   4   2       26.20       29.19      2.58 o
   7   4   2        0.34        2.36      1.69 o
   8   4   2       90.47       84.33      5.38 o
   9   4   2      568.59      545.32     14.05 o
  10   4   2       11.89       11.37      3.67 o
  11   4   2       51.64       56.69      4.54 o
  12   4   2       54.21       65.26      7.84 o
  13   4   2        5.53        4.58      3.38 o
 -13   5   2        0.65       -0.10      2.18 o
 -12   5   2       34.35       26.48      6.07 o
 -11   5   2       37.09       22.85      6.15 o
 -10   5   2       61.47       68.04     17.83 o
  -9   5   2       29.02       38.20      3.78 o
  -8   5   2        0.68        1.08      1.86 o
  -7   5   2      773.18      755.11     16.41 o
  -6   5   2      213.89      229.18      5.70 o
  -5   5   2       86.88       81.34      2.46 o
  -4   5   2      262.71      263.93      3.94 o
  -3   5   2        1.14        0.15      1.46 o
  -2   5   2       26.56       27.56      1.82 o
  -1   5   2       15.84       35.48      5.84 o
   0   5   2      555.17      542.79      9.21 o
   1   5   2      148.38      107.04      2.03 o
   2   5   2      132.50      131.06      3.05 o
   3   5   2       48.38       50.00      4.65 o
   4   5   2       46.67       55.55      2.43 o
   5   5   2       52.38       62.29      2.89 o
   6   5   2      207.24      206.74      5.68 o
   7   5   2       27.14       35.82      3.67 o
   8   5   2      179.44      182.02      7.05 o
   9   5   2      245.67      225.91      8.19 o
  10   5   2        0.85        2.51      2.21 o
  11   5   2        0.02        0.07      2.20 o
  12   5   2       24.95       29.23      5.69 o
 -13   6   2       27.18       25.54      4.25 o
 -12   6   2       18.38       16.69      3.33 o
 -11   6   2        4.19        6.87      4.07 o
 -10   6   2       51.11       50.96      4.11 o
  -9   6   2        3.37        1.56      1.85 o
  -8   6   2       12.69       23.86      5.13 o
  -7   6   2       95.39      104.93      8.26 o
  -6   6   2      371.07      361.72      8.49 o
  -5   6   2       36.65       41.01      3.46 o
  -4   6   2        1.08       -1.04      1.82 o
  -3   6   2        8.58        4.69      1.56 o
  -2   6   2       11.53        9.48      2.35 o
  -1   6   2       25.07       31.98      2.37 o
   0   6   2      234.23      217.93      4.59 o
   1   6   2       96.24      102.43      4.30 o
   2   6   2      152.23      147.26      3.29 o
   3   6   2      159.61      167.96      4.62 o
   4   6   2       30.26       37.16      2.65 o
   5   6   2       53.77       61.73      2.90 o
   6   6   2       47.20       56.02      5.15 o
   7   6   2        1.16        0.30      1.51 o
   8   6   2      130.74      129.53      5.17 o
   9   6   2       73.70       78.78      5.23 o
  10   6   2      187.89      183.32      8.35 o
  11   6   2       31.32       26.16      5.19 o
 -12   7   2      109.70      104.54      8.26 o
 -11   7   2        4.02        5.17      2.35 o
 -10   7   2        2.49        2.05      1.90 o
  -9   7   2       16.80       14.98      2.13 o
  -8   7   2       41.86       49.47      2.81 o
  -7   7   2        1.09        1.40      1.69 o
  -6   7   2      253.78      241.77     11.87 o
  -5   7   2       97.02      104.24      8.54 o
  -4   7   2       14.80       21.81      2.41 o
  -3   7   2      185.74      173.46      4.79 o
  -2   7   2       40.14       58.50      3.17 o
  -1   7   2       32.99       40.44      2.54 o
   0   7   2       42.41       56.74      2.85 o
   1   7   2      243.60      247.84      4.24 o
   2   7   2      105.27      114.56      2.51 o
   3   7   2       49.65       53.45      2.26 o
   4   7   2      262.73      259.44      6.77 o
   5   7   2       33.72       40.13      3.50 o
   6   7   2        0.02       -1.47      1.67 o
   7   7   2        5.79        6.49      1.57 o
   8   7   2       15.33       20.66      2.72 o
   9   7   2        0.62        1.32      1.99 o
  10   7   2        3.59        1.75      1.96 o
 -10   8   2        5.91        8.33      4.39 o
  -9   8   2        6.58        6.05      3.51 o
  -8   8   2        2.99        5.73      2.83 o
  -7   8   2       19.82       22.62      5.11 o
  -6   8   2        3.88        3.86      1.93 o
  -5   8   2       13.31       12.32      2.96 o
  -4   8   2       35.15       33.90      2.95 o
  -3   8   2        0.45        0.63      2.43 o
  -2   8   2        4.64        2.12      1.09 o
  -1   8   2       22.97       27.09      2.50 o
   0   8   2       73.11       73.09      2.89 o
   1   8   2      265.64      266.04      5.41 o
   2   8   2       17.42       17.26      1.24 o
   3   8   2        3.67        3.38      1.00 o
   4   8   2       46.03       49.08      1.70 o
   5   8   2        3.10        3.26      1.54 o
   6   8   2      109.27      110.80      4.82 o
   7   8   2       20.20       24.52      2.88 o
   8   8   2       22.79       22.98      3.47 o
   9   8   2       19.61       20.22      4.63 o
  -8   9   2       16.92       17.46      3.69 o
  -7   9   2        7.96        6.75      3.09 o
  -6   9   2        3.94        4.75      1.98 o
  -5   9   2        7.55        6.50      2.23 o
  -4   9   2       70.60       82.00      7.50 o
  -3   9   2       75.88       81.80      4.34 o
  -2   9   2        4.67        3.05      1.40 o
  -1   9   2        7.85        5.65      1.49 o
   0   9   2        2.76       -0.50      3.94 o
   1   9   2       32.08       39.32     12.32 o
   2   9   2        1.57       -0.45      2.88 o
   3   9   2      174.26      194.87     13.41 o
   4   9   2        0.82        0.50      2.46 o
   5   9   2        2.57        0.71      2.31 o
   6   9   2       45.94       54.52      5.32 o
   7   9   2        1.07        4.00      2.51 o
  -6  10   2        9.67        7.84      5.52 o
  -5  10   2        3.55        1.59      4.96 o
  -4  10   2        8.20        4.18      5.60 o
  -3  10   2       16.08        4.55      4.09 o
  -2  10   2        0.52        2.27      4.19 o
  -1  10   2        0.62       -2.18      4.91 o
   0  10   2        5.99        1.76      3.98 o
   1  10   2        1.33        0.48      3.56 o
   2  10   2       17.88       -0.94      4.80 o
   3  10   2        2.05        1.62      3.50 o
   4  10   2       12.73       10.53      5.45 o
   5  10   2        0.98       -0.73      5.96 o
 -15   1   3       54.30       59.46      7.95 o
 -14   1   3       44.04       60.30      6.58 o
 -13   1   3       40.68       49.94      5.83 o
 -12   1   3      170.25      178.52      8.88 o
 -11   1   3      662.68      631.17     22.23 o
 -10   1   3       38.85       39.29      4.01 o
  -9   1   3      356.44      350.38     10.39 o
  -8   1   3     1190.99     1133.84     24.95 o
  -7   1   3     1502.72     1490.06     31.04 o
  -6   1   3     3045.00     3350.95     76.74 o
  -5   1   3      717.26      671.56     12.58 o
  -4   1   3     4564.71     5098.92    114.84 o
  -3   1   3       19.06       22.28      1.55 o
  -2   1   3      439.25      429.39      6.17 o
  -1   1   3     2913.61     2983.42     91.90 o
   0   1   3    14926.79    10682.12    406.35 o
   1   1   3    20853.68    16723.55    467.68 o
   2   1   3     4554.67     5185.87    115.45 o
   3   1   3     1572.95     1629.92     31.02 o
   4   1   3      754.89      738.89     16.72 o
   5   1   3      464.91      429.06     10.76 o
   6   1   3       12.04       23.32      3.10 o
   7   1   3      240.90      240.04      9.69 o
   8   1   3      451.35      443.72     15.31 o
   9   1   3      675.52      675.06     22.02 o
  10   1   3      866.97      875.92     24.02 o
  11   1   3       11.83       11.49      3.97 o
  12   1   3        9.63       11.85      4.74 o
  13   1   3       33.90       31.64      7.39 o
  14   1   3       17.46       11.26      5.17 o
 -15   2   3        4.32        2.33      3.97 o
 -14   2   3        2.90        4.40      3.66 o
 -13   2   3       30.31       23.84      5.67 o
 -12   2   3       35.04       42.89     10.71 o
 -11   2   3       68.26       60.97      5.87 o
 -10   2   3      184.82      189.78     10.16 o
  -9   2   3      332.77      327.12     16.58 o
  -8   2   3        0.33        1.52      1.76 o
  -7   2   3       13.63       18.73      3.12 o
  -6   2   3      327.04      304.74      7.35 o
  -5   2   3      529.88      599.59     11.06 o
  -4   2   3      317.18      368.13      7.11 o
  -3   2   3     6473.68     7223.23    264.04 o
  -2   2   3     3602.74     3898.05    133.52 o
  -1   2   3       29.15       27.36      1.82 o
   0   2   3      149.24      173.49      2.75 o
   1   2   3    10741.73    10873.10    220.45 o
   2   2   3     1608.72     1623.97     26.34 o
   3   2   3     2341.50     2507.14     45.57 o
   4   2   3      560.68      641.52     12.84 o
   5   2   3      193.45      196.81      6.09 o
   6   2   3      144.95      150.31      5.56 o
   7   2   3        0.21       -1.59      1.97 o
   8   2   3       47.68       48.08      4.84 o
   9   2   3        0.26       -1.36      2.89 o
  10   2   3       29.15       21.69      5.38 o
  11   2   3        0.12       -0.24      3.04 o
  12   2   3       53.00       57.00      6.51 o
  13   2   3       10.69       19.31      5.19 o
 -15   3   3       77.35       77.72     14.10 o
 -14   3   3       70.10       88.24      7.47 o
 -13   3   3       28.35       36.47      4.93 o
 -12   3   3      139.96      150.85      8.79 o
 -11   3   3       11.10       12.98      3.32 o
 -10   3   3      701.00      678.33     19.29 o
  -9   3   3        0.09        3.07      2.08 o
  -8   3   3      189.05      184.47      5.72 o
  -7   3   3     1468.81     1453.95     34.98 o
  -6   3   3     1483.50     1366.76     26.64 o
  -5   3   3      615.68      601.33     10.34 o
  -4   3   3       47.60       69.50      3.43 o
  -3   3   3     1920.86     1981.09     31.06 o
  -2   3   3     3716.59     3888.11     74.45 o
  -1   3   3      791.25      760.46      8.55 o
   0   3   3      580.04      611.44      6.66 o
   1   3   3     4935.07     5356.65     99.51 o
   2   3   3     8315.25     9644.88    200.31 o
   3   3   3      359.03      332.05      6.26 o
   4   3   3      343.31      419.14      8.58 o
   5   3   3      299.81      270.75      6.97 o
   6   3   3      558.96      502.16     10.25 o
   7   3   3      299.02      297.90      9.97 o
   8   3   3       41.13       43.59      5.25 o
   9   3   3      572.00      589.49     17.08 o
  10   3   3       94.94      100.08      7.44 o
  11   3   3       36.68       40.92      6.69 o
  12   3   3       36.08       53.51      6.46 o
  13   3   3       10.76       11.33      5.06 o
 -14   4   3      102.33      112.84     15.71 o
 -13   4   3        5.22        2.66      3.10 o
 -12   4   3       31.95       22.48      8.69 o
 -11   4   3       73.08       74.66     11.51 o
 -10   4   3        8.07       10.50      3.66 o
  -9   4   3        0.63       -1.09      1.86 o
  -8   4   3       11.15       12.37      2.76 o
  -7   4   3      187.11      189.15      9.67 o
  -6   4   3      113.39      128.12      3.76 o
  -5   4   3      759.04      794.54     13.38 o
  -4   4   3       17.38       27.34      1.34 o
  -3   4   3      135.48      132.95      4.45 o
  -2   4   3      990.74     1036.29     16.95 o
  -1   4   3       62.35       73.84      2.69 o
   0   4   3       91.81      101.72      1.79 o
   1   4   3       27.39       25.71      1.29 o
   2   4   3       43.53       40.63      2.16 o
   3   4   3      121.42      144.18      3.06 o
   4   4   3      429.70      407.24      8.59 o
   5   4   3       33.04       37.96      3.20 o
   6   4   3       33.39       32.13      2.86 o
   7   4   3        3.98        4.20      1.74 o
   8   4   3       62.55       73.65      5.13 o
   9   4   3       71.70       67.10      5.60 o
  10   4   3       14.47       14.11      4.71 o
  11   4   3        0.20        2.25      3.47 o
  12   4   3       16.90       17.38      4.39 o
  13   4   3        1.63       -3.60      3.60 o
 -14   5   3       57.08       76.88     11.22 o
 -13   5   3       36.22       31.12      5.37 o
 -12   5   3        6.08        9.57      2.76 o
 -11   5   3       60.73       68.88      6.11 o
 -10   5   3      152.04      167.72      7.36 o
  -9   5   3       11.69       10.86      2.36 o
  -8   5   3      160.02      157.41      5.34 o
  -7   5   3      141.26      134.92     18.19 o
  -6   5   3      345.00      341.75      7.70 o
  -5   5   3        0.24        1.55      0.84 o
  -4   5   3      630.51      606.88     13.43 o
  -3   5   3      482.82      500.19      9.57 o
  -2   5   3        0.37        2.06      1.60 o
  -1   5   3     1534.19     1545.64     28.21 o
   0   5   3      573.44      527.69      9.44 o
   1   5   3        3.43        3.35      0.72 o
   2   5   3      173.83      188.17      3.72 o
   3   5   3      449.77      451.95      8.82 o
   4   5   3       41.79       46.67      2.60 o
   5   5   3       82.96       78.74      3.10 o
   6   5   3      277.41      259.65      6.33 o
   7   5   3       20.91       22.79      3.12 o
   8   5   3      282.94      288.77      8.58 o
   9   5   3       25.48       25.36      4.67 o
  10   5   3        1.75        2.68      2.77 o
  11   5   3       33.29       33.61      4.62 o
  12   5   3        3.52        7.79      4.78 o
 -13   6   3       74.67       85.21      6.41 o
 -12   6   3       44.22       54.63      4.60 o
 -11   6   3        2.28       -0.15      2.93 o
 -10   6   3        2.79        0.85      2.17 o
  -9   6   3       17.21       14.01      3.22 o
  -8   6   3        8.00        6.97      1.63 o
  -7   6   3      119.79      124.46      7.54 o
  -6   6   3       22.45       24.35      2.18 o
  -5   6   3       95.56      102.56      6.38 o
  -4   6   3        2.14        2.30      2.25 o
  -3   6   3        4.11        4.32      1.52 o
  -2   6   3      219.51      248.07      6.87 o
  -1   6   3      374.07      406.74      9.43 o
   0   6   3       56.86       54.14      3.02 o
   1   6   3      141.55      133.11      2.60 o
   2   6   3        8.27       11.63      1.47 o
   3   6   3       34.75       40.34      2.06 o
   4   6   3        1.00        1.97      1.86 o
   5   6   3        4.00        2.48      1.39 o
   6   6   3      487.07      465.60     10.41 o
   7   6   3      217.64      217.86      6.91 o
   8   6   3       25.70       20.70      3.47 o
   9   6   3       41.30       43.51      3.90 o
  10   6   3      126.42      128.31      6.49 o
  11   6   3        8.18        1.93      2.52 o
 -12   7   3        0.55       -0.63      3.06 o
 -11   7   3       13.44        7.48      2.99 o
 -10   7   3       31.05       33.62      3.17 o
  -9   7   3       39.80       40.88      2.77 o
  -8   7   3        0.70        1.33      1.39 o
  -7   7   3      139.06      125.15      5.47 o
  -6   7   3        1.41        2.08      2.15 o
  -5   7   3       73.92       78.90      4.53 o
  -4   7   3       32.12       32.94      3.00 o
  -3   7   3       72.91       70.27      4.61 o
  -2   7   3      143.02      139.35      4.90 o
  -1   7   3       24.05       27.27      2.74 o
   0   7   3      141.51      149.89      6.21 o
   1   7   3       22.68       21.40      1.69 o
   2   7   3        0.04        1.26      0.83 o
   3   7   3       10.52        8.08      1.39 o
   4   7   3       74.50       76.83      3.31 o
   5   7   3      196.83      192.41      7.11 o
   6   7   3       52.80       60.44      4.31 o
   7   7   3        8.25       12.58      2.01 o
   8   7   3        2.23        0.28      1.84 o
   9   7   3       44.52       48.33      4.13 o
  10   7   3        9.61        6.66      2.40 o
 -10   8   3        8.14        8.13      3.45 o
  -9   8   3        7.30        7.23      3.81 o
  -8   8   3        8.63        3.83      3.03 o
  -7   8   3      119.47      123.60      7.31 o
  -6   8   3       21.30       31.44      6.84 o
  -5   8   3        6.20        8.59      2.37 o
  -4   8   3        1.07       -3.09      3.09 o
  -3   8   3       46.87       45.81      4.79 o
  -2   8   3       52.26       56.10      2.89 o
  -1   8   3        0.12        1.97      1.33 o
   0   8   3       10.95        8.69      1.42 o
   1   8   3      222.90      220.68      5.12 o
   2   8   3       33.04       30.99      1.49 o
   3   8   3       52.74       56.61      2.04 o
   4   8   3       80.28       79.42      3.47 o
   5   8   3        0.72       -0.98      1.20 o
   6   8   3        5.90        6.25      2.23 o
   7   8   3       19.67       19.81      3.03 o
   8   8   3        2.18       -0.92      2.26 o
   9   8   3        1.29       -2.60      2.69 o
  -9   9   3        0.27        9.82      5.98 o
  -8   9   3       59.95       71.56      5.77 o
  -7   9   3        0.34        3.91      3.24 o
  -6   9   3        3.35        1.38      2.34 o
  -5   9   3        0.04        4.87      3.27 o
  -4   9   3        2.44        3.45      2.29 o
  -3   9   3       70.27       76.09      9.85 o
  -2   9   3       33.55       10.87     11.37 o
  -1   9   3        0.06       -0.54      1.03 o
   0   9   3        3.25        1.53      0.89 o
   1   9   3       50.06       42.33     10.43 o
   2   9   3        0.82       -0.86      3.13 o
   3   9   3       65.88       76.51      7.40 o
   4   9   3       75.15       83.97     14.08 o
   5   9   3        3.34        1.92      2.14 o
   6   9   3       35.38       33.32     10.58 o
   7   9   3        3.07       -1.99      2.97 o
  -6  10   3        1.84        4.38      5.03 o
  -5  10   3       15.04       23.51      8.05 o
  -4  10   3        0.45       -6.35      6.35 o
  -3  10   3        7.68        5.63      4.26 o
  -2  10   3       29.41       16.96     13.66 o
  -1  10   3        1.54        0.30      4.04 o
   0  10   3        2.79        1.11      3.76 o
   1  10   3       14.21        6.01      5.30 o
   2  10   3        5.85        4.87      4.37 o
   3  10   3        0.02        0.12      3.53 o
   4  10   3        1.89        8.23      6.67 o
 -15   0   4      194.90      204.06     17.63 o
 -14   0   4       40.34       42.82      7.61 o
 -12   0   4       31.02       24.57      6.71 o
 -10   0   4        0.40        0.88      3.80 o
  -9   0   4      187.53      195.38     13.58 o
  -8   0   4      218.23      200.45     12.69 o
  -7   0   4     3031.37     3402.44    108.19 o
  -6   0   4     2567.60     2823.76     86.69 o
  -5   0   4      425.11      496.72     13.03 o
  -4   0   4     1222.98     1311.09     34.35 o
  -3   0   4     3197.20     3475.11    100.40 o
  -2   0   4      961.87      888.16     19.64 o
   0   0   4      820.09      839.20     16.56 o
   1   0   4        3.36        5.35      2.35 o
   2   0   4       29.97       22.96      3.38 o
   3   0   4     3919.19     4251.14    138.92 o
   4   0   4     3269.21     4129.09    144.58 o
   5   0   4      882.27      949.24     30.24 o
   6   0   4      384.80      369.98     15.11 o
   7   0   4      726.54      714.65     23.93 o
   8   0   4       48.36       45.23      6.02 o
   9   0   4      398.90      425.23     21.05 o
  10   0   4       26.74       19.87      5.81 o
  11   0   4       51.61       57.17      8.22 o
  12   0   4       19.60       21.06      8.16 o
  13   0   4       78.35      103.22     14.77 o
 -15   1   4        1.07        2.15      3.63 o
 -14   1   4       19.11       11.97      5.45 o
 -13   1   4        1.61        6.14      4.07 o
 -12   1   4        3.13       -0.61      3.14 o
 -11   1   4       38.56       39.20      5.25 o
 -10   1   4      272.89      265.83     10.01 o
  -9   1   4        0.39        1.73      2.87 o
  -8   1   4       71.51       79.64      4.84 o
  -7   1   4        5.30        8.95      2.29 o
  -6   1   4      219.80      280.70      6.74 o
  -5   1   4     1887.10     1998.44     38.01 o
  -4   1   4     3123.50     3250.78     66.37 o
  -3   1   4      269.71      238.72      5.88 o
  -2   1   4     5104.02     5404.43    174.12 o
  -1   1   4      393.48      333.86      9.48 o
   0   1   4     2563.58     2482.24     60.54 o
   1   1   4      698.53      750.34     11.67 o
   2   1   4      978.35      984.12     15.59 o
   3   1   4     1902.45     2255.52     46.73 o
   4   1   4     2796.68     3354.06     78.75 o
   5   1   4      306.62      361.11      9.21 o
   6   1   4      195.69      207.44      7.00 o
   7   1   4        2.13        3.23      2.29 o
   8   1   4        0.69        1.00      3.38 o
   9   1   4       36.50       33.86      5.23 o
  10   1   4       13.38       12.14      5.20 o
  11   1   4        3.69        1.13      3.07 o
  12   1   4       30.18       39.33      6.00 o
  13   1   4        3.72        3.47      4.02 o
 -15   2   4      194.64      206.94     17.96 o
 -14   2   4        1.60        5.56      4.65 o
 -13   2   4      186.06      189.59     17.11 o
 -12   2   4      280.43      286.97     13.99 o
 -11   2   4        0.39       -3.10      3.10 o
 -10   2   4      663.86      646.91     23.67 o
  -9   2   4      414.83      371.92     11.13 o
  -8   2   4       38.54       48.65      3.95 o
  -7   2   4     1504.26     1429.37     29.40 o
  -6   2   4      843.72      903.72     17.45 o
  -5   2   4     1210.58     1222.13     24.43 o
  -4   2   4      266.92      264.35      5.14 o
  -3   2   4     2149.57     2235.00     41.30 o
  -2   2   4     3798.55     4005.51     73.49 o
  -1   2   4      377.53      349.16      5.14 o
   0   2   4      179.91      165.47      3.82 o
   1   2   4     6646.89     7322.11    135.99 o
   2   2   4       10.35       12.13      1.89 o
   3   2   4      100.17       64.55      2.74 o
   4   2   4       73.17       68.70      3.16 o
   5   2   4      137.91      110.34      4.56 o
   6   2   4      241.44      270.82      8.85 o
   7   2   4      539.22      528.25     16.47 o
   8   2   4      121.37      120.13      6.11 o
   9   2   4       21.85       19.83      3.88 o
  10   2   4       12.83        5.90      3.63 o
  11   2   4        0.32        2.93      3.52 o
  12   2   4       11.68        9.24      4.80 o
  13   2   4        0.80       -3.91      5.26 o
 -15   3   4       21.79       17.61      6.95 o
 -14   3   4        2.08       -3.60      3.75 o
 -13   3   4       44.93       41.39      9.36 o
 -12   3   4       38.38       58.11      7.87 o
 -11   3   4        3.14        4.84      3.86 o
 -10   3   4      663.24      662.39     19.69 o
  -9   3   4       30.80       34.19      3.43 o
  -8   3   4       35.48       31.37      2.97 o
  -7   3   4        6.64        7.76      2.59 o
  -6   3   4       91.37      102.25      4.42 o
  -5   3   4     1938.38     2087.69     41.08 o
  -4   3   4      858.33      843.17     13.78 o
  -3   3   4     3652.53     4048.15     70.13 o
  -2   3   4      421.29      457.07      7.53 o
  -1   3   4     1607.81     1559.68     22.58 o
   0   3   4       19.90       18.54      0.96 o
   1   3   4      330.45      331.94      5.10 o
   2   3   4       11.97       20.58      1.37 o
   3   3   4       92.39       81.03      3.31 o
   4   3   4      584.09      578.41     10.26 o
   5   3   4       19.04       20.39      2.36 o
   6   3   4      175.50      187.01      5.40 o
   7   3   4        4.57        3.97      2.14 o
   8   3   4       23.67       19.23      2.82 o
   9   3   4      257.55      242.16      9.73 o
  10   3   4       16.41       10.18      3.08 o
  11   3   4       14.94        8.49      4.31 o
  12   3   4       29.43       28.70      5.11 o
  13   3   4        8.63       10.40      4.10 o
 -14   4   4       55.96       83.35     21.68 o
 -13   4   4       28.06       22.27      5.63 o
 -12   4   4       33.73       24.85      5.14 o
 -11   4   4      320.87      322.09     23.92 o
 -10   4   4       67.93       61.90      5.02 o
  -9   4   4      139.18      144.76      6.51 o
  -8   4   4      923.68      870.43     20.07 o
  -7   4   4      484.34      483.14     10.61 o
  -6   4   4       23.82       32.67      1.74 o
  -5   4   4      408.15      422.75      7.52 o
  -4   4   4      138.06      140.68      2.80 o
  -3   4   4     3496.68     3310.15    113.49 o
  -2   4   4     2498.64     2697.94     56.37 o
  -1   4   4     1385.74     1383.35     17.78 o
   0   4   4       49.21       55.87      1.47 o
   1   4   4     5567.71     6186.71    124.06 o
   2   4   4       32.82       34.83      1.98 o
   3   4   4      114.10      135.84      3.16 o
   4   4   4        2.23       -0.02      0.99 o
   5   4   4      573.36      590.75     11.73 o
   6   4   4        1.70        2.19      1.54 o
   7   4   4        0.86        5.18      2.38 o
   8   4   4       19.57       20.11      2.79 o
   9   4   4      242.25      230.29      7.78 o
  10   4   4        9.25       13.39      3.67 o
  11   4   4        0.78        1.95      2.97 o
  12   4   4       14.19       19.97      4.43 o
 -14   5   4       25.74       21.27      5.07 o
 -13   5   4        0.25       -1.50      3.38 o
 -12   5   4        2.34        2.48      2.24 o
 -11   5   4       29.69       37.47      3.84 o
 -10   5   4      113.31      123.26      5.35 o
  -9   5   4      109.42      104.88      5.08 o
  -8   5   4        1.46        4.00      1.97 o
  -7   5   4      457.22      419.37      8.51 o
  -6   5   4       12.98       17.72      1.89 o
  -5   5   4      171.18      162.06      3.67 o
  -4   5   4       73.41       76.12      5.21 o
  -3   5   4      155.72      154.64      4.59 o
  -2   5   4      277.56      263.44      6.30 o
  -1   5   4       14.31        9.16      1.78 o
   0   5   4      256.59      229.72      4.80 o
   1   5   4        7.00        5.71      1.01 o
   2   5   4        3.02        4.77      1.51 o
   3   5   4        1.94        3.42      1.66 o
   4   5   4      578.63      578.42     10.40 o
   5   5   4       49.65       47.40      2.97 o
   6   5   4       55.33       60.42      4.19 o
   7   5   4       91.29       93.46      4.80 o
   8   5   4      185.63      191.01      7.07 o
   9   5   4       18.25       14.49      2.88 o
  10   5   4      100.23      108.77      6.28 o
  11   5   4       22.30       12.16      5.43 o
  12   5   4        0.12        4.40      3.22 o
 -13   6   4        1.67        2.58      2.86 o
 -12   6   4        8.63        6.97      3.35 o
 -11   6   4       13.64       11.04      4.58 o
 -10   6   4       44.52       48.95      3.37 o
  -9   6   4        0.27        0.35      1.22 o
  -8   6   4       72.20       77.35      3.85 o
  -7   6   4      377.31      373.65      7.65 o
  -6   6   4        1.25        0.13      1.14 o
  -5   6   4       33.46       30.25      3.02 o
  -4   6   4      185.39      171.35      5.72 o
  -3   6   4       20.12       18.24      2.53 o
  -2   6   4      290.58      295.54      7.15 o
  -1   6   4      284.38      296.42      6.08 o
   0   6   4      875.66      905.25     16.83 o
   1   6   4       17.23       18.04      1.17 o
   2   6   4       88.46       91.04      2.70 o
   3   6   4       44.78       53.75      2.89 o
   4   6   4       50.86       59.53      3.88 o
   5   6   4       42.14       46.12      3.81 o
   6   6   4        5.40        3.44      1.74 o
   7   6   4       12.29       11.86      2.23 o
   8   6   4       36.23       49.86      5.19 o
   9   6   4       30.52       32.16      6.97 o
  10   6   4       15.04       13.10      4.63 o
  11   6   4        3.52        7.53      4.05 o
 -12   7   4       13.41        6.34      5.60 o
 -11   7   4       19.43       25.47      3.78 o
 -10   7   4       11.13        9.87      2.56 o
  -9   7   4        3.15        3.79      1.52 o
  -8   7   4       17.77       16.38      1.46 o
  -7   7   4       10.50        5.25      1.37 o
  -6   7   4       70.14       74.54      4.80 o
  -5   7   4      129.97      138.69      5.93 o
  -4   7   4       63.68       63.02      3.21 o
  -3   7   4        0.08        0.71      1.41 o
  -2   7   4      249.22      235.12      7.45 o
  -1   7   4       58.57       64.28      3.00 o
   0   7   4       58.16       68.32      3.03 o
   1   7   4       42.09       40.17      1.48 o
   2   7   4       25.29       28.18      1.67 o
   3   7   4       32.76       38.86      3.35 o
   4   7   4      123.74      132.65      6.89 o
   5   7   4        0.31       -0.91      1.46 o
   6   7   4       32.52       40.38      4.20 o
   7   7   4       52.05       67.24      4.35 o
   8   7   4        8.97        7.36      2.61 o
   9   7   4        3.63        0.67      1.75 o
  10   7   4       12.82        8.71      3.23 o
 -10   8   4        0.15        2.99      2.66 o
  -9   8   4       42.48       44.67      8.82 o
  -8   8   4       17.95       24.55      5.98 o
  -7   8   4       50.25       45.18      4.76 o
  -6   8   4       36.95       44.14      7.59 o
  -5   8   4        2.49        1.62      1.78 o
  -4   8   4        6.19        0.53      2.79 o
  -3   8   4        2.29        4.77      2.63 o
  -2   8   4       72.74       78.19      6.79 o
  -1   8   4       40.66       45.32      3.07 o
   0   8   4       13.06       12.77      1.75 o
   1   8   4       15.22       21.54      2.46 o
   2   8   4      215.35      209.32      9.46 o
   3   8   4        2.51        2.16      1.07 o
   4   8   4        1.04        0.55      1.32 o
   5   8   4       20.01       17.63      2.48 o
   6   8   4        5.55        5.62      2.90 o
   7   8   4       31.24       37.65      8.03 o
   8   8   4       49.07       42.63      3.63 o
  -9   9   4        4.33       18.43      6.17 o
  -8   9   4       13.71       12.83      3.61 o
  -7   9   4        0.00        0.89      2.29 o
  -6   9   4        8.85       12.72      2.74 o
  -5   9   4        0.66        1.33      2.99 o
  -4   9   4        5.25        1.05      2.87 o
  -3   9   4      155.82      145.20      7.00 o
  -2   9   4       31.25       30.21      7.50 o
  -1   9   4        9.35        6.13      2.35 o
   0   9   4        1.12        1.16      2.77 o
   1   9   4        6.77        7.41      2.28 o
   2   9   4       58.20       72.92      6.74 o
   3   9   4        0.70       -0.62      2.83 o
   4   9   4        0.18        2.87      6.33 o
   5   9   4       93.97      110.15     10.38 o
   6   9   4        4.59       -0.94      2.97 o
  -6  10   4        0.65        2.18      5.49 o
  -5  10   4       10.34       10.79      5.60 o
  -4  10   4        4.06        2.42      5.46 o
  -3  10   4       79.59       94.08     16.46 o
  -2  10   4        0.58        4.96      5.13 o
  -1  10   4       31.00        3.59      5.34 o
   0  10   4       11.00       -2.24      6.76 o
   1  10   4        6.14       -1.42      4.08 o
   2  10   4        2.50       -1.88      4.17 o
   3  10   4        1.13       -2.21      4.25 o
   4  10   4       19.08       14.97      7.54 o
 -16   1   5        5.32        1.41      4.90 o
 -15   1   5       29.51       37.10     12.36 o
 -14   1   5       24.86       15.47      4.71 o
 -13   1   5        0.03        0.46      2.99 o
 -12   1   5       65.40       77.65      8.82 o
 -11   1   5        6.76        8.39      3.35 o
 -10   1   5        0.33        3.28      3.01 o
  -9   1   5       19.12       23.19      3.86 o
  -8   1   5       14.79       20.41      4.05 o
  -7   1   5      482.26      480.04     11.39 o
  -6   1   5        0.34        2.37      2.86 o
  -5   1   5      382.54      409.95      8.31 o
  -4   1   5      251.25      262.88      5.18 o
  -3   1   5      724.09      740.14     12.51 o
  -2   1   5     4339.10     4961.22    152.64 o
  -1   1   5     1038.05      930.40     30.24 o
   0   1   5      190.79      191.85      5.33 o
   1   1   5      230.80      235.31      4.39 o
   2   1   5      992.79     1126.53     19.34 o
   3   1   5       13.09       31.76      3.34 o
   4   1   5      142.86      163.40      5.49 o
   5   1   5       40.46       45.87      3.54 o
   6   1   5      116.78      115.25      6.18 o
   7   1   5      287.07      277.31      8.79 o
   8   1   5       14.31       12.89      3.16 o
   9   1   5      112.95       98.15      7.00 o
  10   1   5      259.71      252.19     11.44 o
  11   1   5      185.43      208.89     11.22 o
  12   1   5        0.10        0.94      3.44 o
  13   1   5       12.58       13.61      5.45 o
 -15   2   5       32.22       29.10      9.80 o
 -14   2   5       26.76       51.07     19.58 o
 -13   2   5       33.84       26.04      5.36 o
 -12   2   5      388.62      355.80     21.96 o
 -11   2   5      355.89      388.80     33.02 o
 -10   2   5        0.60        1.75      2.01 o
  -9   2   5      238.50      219.80      6.94 o
  -8   2   5      152.66      157.79      7.51 o
  -7   2   5       86.83       91.95      3.87 o
  -6   2   5      837.02      878.88     16.47 o
  -5   2   5     5678.14     6515.30    163.22 o
  -4   2   5     1165.97     1204.76     22.39 o
  -3   2   5        2.65        3.59      1.08 o
  -2   2   5      963.13     1021.01     17.44 o
  -1   2   5       22.93       41.55      2.27 o
   0   2   5       35.12       43.81      1.49 o
   1   2   5      106.71       99.31      2.04 o
   2   2   5       25.87       27.59      1.96 o
   3   2   5      402.38      365.96      7.62 o
   4   2   5      451.83      411.85      9.29 o
   5   2   5       15.84       15.88      2.43 o
   6   2   5      177.12      180.96      8.56 o
   7   2   5      198.78      177.48      8.08 o
   8   2   5        5.60        4.96      2.75 o
   9   2   5        3.50        1.77      2.66 o
  10   2   5       28.03       30.81      4.49 o
  11   2   5       52.26       54.50      5.96 o
  12   2   5        6.78        3.87      4.02 o
  13   2   5       35.47       38.55      6.80 o
 -15   3   5        5.93        6.78      7.31 o
 -14   3   5        0.49        6.48      5.09 o
 -13   3   5        0.67       -0.79      3.33 o
 -12   3   5        0.01        2.60      2.98 o
 -11   3   5        3.47       62.97     42.51 o
 -10   3   5       48.72       53.55      8.19 o
  -9   3   5       50.92       51.82      4.52 o
  -8   3   5       19.75       20.33      3.01 o
  -7   3   5       72.72       62.16      3.21 o
  -6   3   5       28.08       23.29      2.17 o
  -5   3   5       35.56       39.29      3.17 o
  -4   3   5      796.88      806.70     12.46 o
  -3   3   5        0.01        1.36      0.96 o
  -2   3   5       46.61       57.96      2.68 o
  -1   3   5      405.98      435.88     10.47 o
   0   3   5      240.93      257.25      4.46 o
   1   3   5        9.09        8.58      1.19 o
   2   3   5       83.26       96.88      2.72 o
   3   3   5     1378.23     1446.90     25.85 o
   4   3   5       17.26       22.10      3.37 o
   5   3   5      325.05      323.94      7.68 o
   6   3   5       12.34       13.46      2.76 o
   7   3   5        0.25        1.23      1.79 o
   8   3   5        5.58        7.03      2.69 o
   9   3   5      228.33      219.73      8.98 o
  10   3   5       18.87       19.87      4.02 o
  11   3   5       19.23       17.95      4.02 o
  12   3   5       83.52      104.84      8.13 o
 -15   4   5        0.04        6.62      5.90 o
 -14   4   5        8.81        2.44      4.04 o
 -13   4   5       43.74       56.53     10.17 o
 -12   4   5        1.92        1.31      9.80 o
 -11   4   5      480.69      462.45     16.07 o
 -10   4   5        0.72       -3.49      3.49 o
  -9   4   5        5.13        4.53      2.16 o
  -8   4   5       77.70       79.39      3.84 o
  -7   4   5      561.57      534.87     10.31 o
  -6   4   5       78.91       70.08      2.84 o
  -5   4   5      370.42      341.05      6.63 o
  -4   4   5      135.24      136.30      3.25 o
  -3   4   5     2737.90     2888.73     48.29 o
  -2   4   5      422.59      432.87      5.89 o
  -1   4   5       42.09       58.22      1.91 o
   0   4   5        0.81       -0.23      0.66 o
   1   4   5      125.28      117.10      2.69 o
   2   4   5      423.30      406.60      6.97 o
   3   4   5      102.83       88.37      3.20 o
   4   4   5        0.37        1.01      1.50 o
   5   4   5      568.07      551.92     12.37 o
   6   4   5        1.62        2.41      2.11 o
   7   4   5        9.79       10.58      2.58 o
   8   4   5       25.94       21.72      4.05 o
   9   4   5      232.84      233.03      9.25 o
  10   4   5        3.29        1.96      2.42 o
  11   4   5        0.18        2.97      3.06 o
  12   4   5       25.06       31.19      6.34 o
 -14   5   5        7.13       16.96      5.77 o
 -13   5   5       11.91       10.24      4.24 o
 -12   5   5       41.15       39.77      4.93 o
 -11   5   5      183.25      187.16      7.95 o
 -10   5   5       21.79       26.60      3.54 o
  -9   5   5       31.58       37.27      4.90 o
  -8   5   5      109.05      103.32      4.20 o
  -7   5   5       22.85       25.53      2.50 o
  -6   5   5      452.82      448.60      7.76 o
  -5   5   5       17.06       12.76      1.96 o
  -4   5   5        1.21       -0.63      1.47 o
  -3   5   5       53.33       56.12      3.87 o
  -2   5   5      324.19      334.97      8.19 o
  -1   5   5       34.29       28.84      2.19 o
   0   5   5      116.10      121.27      3.21 o
   1   5   5      233.00      259.46      4.64 o
   2   5   5       51.17       63.78      2.43 o
   3   5   5      515.28      497.90      9.19 o
   4   5   5      170.80      158.11      5.04 o
   5   5   5       45.82       39.89      2.53 o
   6   5   5       57.55       62.57      3.61 o
   7   5   5       93.67       91.52      4.74 o
   8   5   5       17.53       25.55      5.65 o
   9   5   5       13.11       10.61      3.11 o
  10   5   5        6.30       11.15      4.72 o
  11   5   5        1.98        3.95      3.40 o
 -13   6   5        6.60       11.09      4.81 o
 -12   6   5       28.14       18.86      4.01 o
 -11   6   5      158.74      151.54      6.78 o
 -10   6   5       19.41       20.98      6.78 o
  -9   6   5      116.91      109.22      4.72 o
  -8   6   5      264.51      254.79      6.74 o
  -7   6   5      188.43      179.88      4.61 o
  -6   6   5       44.44       46.47      2.85 o
  -5   6   5      398.47      387.71     10.40 o
  -4   6   5      125.35      136.55      6.70 o
  -3   6   5        1.29        1.60      1.76 o
  -2   6   5      595.23      604.20     13.52 o
  -1   6   5        7.25        8.05      1.67 o
   0   6   5       63.39       59.29      3.45 o
   1   6   5       34.45       37.19      2.47 o
   2   6   5       47.69       50.10      2.70 o
   3   6   5      377.69      398.39      9.62 o
   4   6   5       15.74       15.44      1.94 o
   5   6   5       46.33       45.16      2.84 o
   6   6   5        2.16        3.45      1.79 o
   7   6   5       21.01       32.44      2.86 o
   8   6   5        8.52        4.84      2.56 o
   9   6   5       24.45       31.78      6.95 o
  10   6   5        2.49        6.65      3.12 o
 -12   7   5       22.01        6.36     10.13 o
 -11   7   5        1.31       -0.84      1.87 o
 -10   7   5       38.65       35.48      6.82 o
  -9   7   5        0.06        2.21      1.59 o
  -8   7   5        6.97        6.11      1.25 o
  -7   7   5       48.74       51.22      5.40 o
  -6   7   5      123.01      127.78      8.53 o
  -5   7   5      125.58      128.54      5.72 o
  -4   7   5       11.80       12.70      2.59 o
  -3   7   5        3.95        6.90      2.38 o
  -2   7   5       32.24       47.33      4.67 o
  -1   7   5       38.58       43.47      3.25 o
   0   7   5       48.43       51.31      2.98 o
   1   7   5       28.45       27.90      1.70 o
   2   7   5       23.98       24.28      1.46 o
   3   7   5       25.70       29.51      4.05 o
   4   7   5       56.77       61.01      4.16 o
   5   7   5      189.48      201.88      6.37 o
   6   7   5      188.84      179.42      6.51 o
   7   7   5       88.54      101.30      6.00 o
   8   7   5       13.64       13.11      2.74 o
   9   7   5       11.31        8.66      3.35 o
 -11   8   5       29.70       23.50      6.87 o
 -10   8   5       27.41       40.72     11.72 o
  -9   8   5        6.95        5.66      2.80 o
  -8   8   5       14.26       16.76      3.29 o
  -7   8   5        6.89        6.36      3.36 o
  -6   8   5       10.33       11.59      3.53 o
  -5   8   5      145.34      150.36      7.40 o
  -4   8   5       10.19        4.86      3.64 o
  -3   8   5      453.24      447.24     14.52 o
  -2   8   5        1.32        1.19      2.95 o
  -1   8   5       32.45       37.48      4.71 o
   0   8   5       22.56       16.76      2.29 o
   1   8   5       22.72       30.80      3.29 o
   2   8   5       33.59       38.67      2.76 o
   3   8   5       16.88       23.25      2.27 o
   4   8   5       55.62       63.00      3.75 o
   5   8   5       14.19       18.59      2.67 o
   6   8   5        0.49        1.11      2.47 o
   7   8   5       34.06       47.28      5.85 o
   8   8   5        5.92        2.20      2.24 o
  -9   9   5        0.47       -0.01      5.12 o
  -8   9   5        7.07        6.46      2.81 o
  -7   9   5        7.17       11.06      3.13 o
  -6   9   5       51.98       51.59     10.91 o
  -5   9   5      157.32      166.18      8.65 o
  -4   9   5       13.00       16.96      4.39 o
  -3   9   5        6.75        2.81      2.15 o
  -2   9   5        3.86        4.19      2.13 o
  -1   9   5       31.11       40.31      3.64 o
   0   9   5       16.39       20.57      5.09 o
   1   9   5        1.54        0.64      1.65 o
   2   9   5       26.33       28.72      4.40 o
   3   9   5        1.49       -1.81      4.50 o
   4   9   5        5.05        1.93      4.12 o
   5   9   5        7.60        3.71      4.23 o
   6   9   5       22.84       10.57      9.01 o
  -6  10   5        0.49        1.55      5.33 o
  -5  10   5        2.39        5.95      5.05 o
  -4  10   5       26.94       14.41     10.28 o
  -3  10   5       34.02       17.87     16.38 o
  -2  10   5        0.77       -0.59      3.94 o
  -1  10   5       12.53       11.99     12.58 o
   0  10   5        1.45       -1.93      6.37 o
   1  10   5       11.49       10.66      7.27 o
   2  10   5        6.93       -0.07      3.15 o
   3  10   5       53.36       38.39     32.16 o
 -16   0   6       11.78       16.76      7.11 o
 -14   0   6        0.52       -2.31      5.52 o
 -13   0   6      136.44      148.90     21.59 o
 -12   0   6        0.09       -0.18      3.78 o
 -11   0   6      495.59      453.42     25.76 o
 -10   0   6      184.92      181.14      9.93 o
  -9   0   6      789.87      765.59     35.33 o
  -8   0   6        9.19       18.16      3.42 o
  -7   0   6     1738.24     1639.70     53.66 o
  -6   0   6     2346.22     2525.11     77.32 o
  -5   0   6     1846.19     1895.84     53.64 o
  -4   0   6      715.03      592.65     15.83 o
  -3   0   6     2574.20     2606.18     73.34 o
  -2   0   6        1.61        3.64      4.05 o
  -1   0   6     3730.06     3543.78    461.93 o
   0   0   6        2.39        1.59      1.05 o
   1   0   6     1480.91     1397.76     28.64 o
   2   0   6      157.98      159.23      9.31 o
   3   0   6     4426.18     4625.65    155.25 o
   4   0   6     1512.33     1611.30     50.28 o
   5   0   6      426.47      405.60     16.81 o
   6   0   6        2.53        2.51      4.94 o
   7   0   6       31.71       52.78      7.56 o
   8   0   6      182.46      158.21     12.58 o
   9   0   6       30.14       56.74      7.79 o
  10   0   6      227.53      222.85     22.22 o
  11   0   6      208.13      230.63     19.30 o
  12   0   6        8.52       18.13     11.64 o
 -16   1   6        0.93       -2.92      6.49 o
 -15   1   6        6.80        9.49      8.03 o
 -14   1   6       19.15       25.99      6.42 o
 -13   1   6        1.78        2.28      5.29 o
 -12   1   6       85.63       97.47     10.67 o
 -11   1   6        6.30        7.04      4.34 o
 -10   1   6        0.41       -0.66      3.28 o
  -9   1   6       44.59       46.01      6.40 o
  -8   1   6       22.82       13.63      3.10 o
  -7   1   6      248.60      318.26      7.90 o
  -6   1   6     2370.44     2668.77     59.60 o
  -5   1   6     1687.44     1847.15     35.35 o
  -4   1   6       87.14       75.42      3.03 o
  -3   1   6      168.57      151.92      6.33 o
  -2   1   6        3.37        3.64      1.12 o
  -1   1   6        9.90        7.28      2.64 o
   0   1   6        1.86        1.50      1.01 o
   1   1   6      193.92      198.62      4.27 o
   2   1   6        0.07        0.47      0.99 o
   3   1   6      244.49      225.12      5.43 o
   4   1   6        2.41        7.80      2.00 o
   5   1   6      195.67      224.17      7.55 o
   6   1   6       25.90       40.34      4.33 o
   7   1   6       40.43       46.80      6.92 o
   8   1   6       97.14       94.80      7.16 o
   9   1   6      115.37       93.20      7.16 o
  10   1   6       10.17       10.13      3.78 o
  11   1   6       11.26        8.34      4.37 o
  12   1   6        0.04        1.54      3.55 o
 -15   2   6       68.94       67.82     12.24 o
 -14   2   6       76.77       71.54      8.23 o
 -13   2   6      176.22      163.42     12.93 o
 -12   2   6       40.76       26.44      6.94 o
 -11   2   6      542.78      541.55     20.47 o
 -10   2   6       91.22       84.74      6.19 o
  -9   2   6      381.14      375.22      9.77 o
  -8   2   6      367.96      343.99      8.83 o
  -7   2   6      505.56      518.02     11.42 o
  -6   2   6      681.76      583.96     13.18 o
  -5   2   6     2475.61     2569.19     52.12 o
  -4   2   6      113.84       84.38      3.17 o
  -3   2   6     1352.21     1333.41     22.71 o
  -2   2   6      350.30      321.63      5.19 o
  -1   2   6     3874.41     4006.40     72.98 o
   0   2   6      663.16      766.73      9.88 o
   1   2   6     2154.37     2235.09     32.99 o
   2   2   6      564.05      541.36      9.88 o
   3   2   6     4428.81     5065.20    111.18 o
   4   2   6       11.13        7.49      1.75 o
   5   2   6      379.21      355.28      9.06 o
   6   2   6       32.09       24.53      3.39 o
   7   2   6      237.80      237.73      9.73 o
   8   2   6        0.78        0.25      3.37 o
   9   2   6      108.38       95.88      7.89 o
  10   2   6       95.23      118.37      8.99 o
  11   2   6      184.08      214.40     12.79 o
  12   2   6       13.08       18.52      6.01 o
 -15   3   6       19.24       22.82      5.95 o
 -14   3   6       75.94       89.71      9.87 o
 -13   3   6        6.43        3.96      3.05 o
 -12   3   6       40.27       51.15     13.51 o
 -11   3   6      409.77      393.32     20.88 o
 -10   3   6      112.69       98.19      5.61 o
  -9   3   6        7.31        9.75      3.61 o
  -8   3   6        8.86        8.72      2.31 o
  -7   3   6      292.19      255.44      6.75 o
  -6   3   6       30.95       26.67      1.94 o
  -5   3   6      161.20      141.08      4.05 o
  -4   3   6       28.13       33.79      2.11 o
  -3   3   6      620.07      616.96      9.80 o
  -2   3   6        0.15        3.52      0.93 o
  -1   3   6       59.29       63.79      2.07 o
   0   3   6      947.84     1014.03     14.93 o
   1   3   6      489.27      476.25      7.52 o
   2   3   6      973.30      994.79     15.61 o
   3   3   6      410.37      421.94     10.06 o
   4   3   6      105.64      101.34      4.55 o
   5   3   6       66.48       65.44      3.85 o
   6   3   6       13.99       18.18      2.85 o
   7   3   6        1.98       -0.44      2.33 o
   8   3   6      109.97      106.02      6.65 o
   9   3   6        1.51        0.81      2.27 o
  10   3   6       15.15       15.94      3.65 o
  11   3   6       12.89       12.85      4.05 o
  12   3   6       21.14       18.73      4.31 o
 -15   4   6        8.75        9.46      5.40 o
 -14   4   6       76.86       65.12     13.51 o
 -13   4   6       27.20       36.87      9.49 o
 -12   4   6      272.01      256.18     16.32 o
 -11   4   6      137.17      135.18     14.08 o
 -10   4   6      322.77      328.51     11.18 o
  -9   4   6      405.09      402.34     10.76 o
  -8   4   6      123.93      121.26      4.88 o
  -7   4   6      128.41      117.48      4.50 o
  -6   4   6      310.26      305.94      6.81 o
  -5   4   6      590.39      575.40      8.97 o
  -4   4   6       57.85       40.66      1.52 o
  -3   4   6      122.46      124.81      3.20 o
  -2   4   6     1493.49     1472.91     22.78 o
  -1   4   6       54.63       55.27      1.78 o
   0   4   6      269.65      255.82      4.45 o
   1   4   6      412.62      384.21      6.97 o
   2   4   6      591.70      592.76     10.00 o
   3   4   6      487.40      489.83      9.26 o
   4   4   6       32.90       41.92      2.78 o
   5   4   6       49.39       66.67      3.63 o
   6   4   6       15.73       15.09      2.95 o
   7   4   6      323.74      302.12     10.08 o
   8   4   6       28.75       40.24      6.23 o
   9   4   6       18.54       13.62      3.73 o
  10   4   6       23.79       27.43      5.69 o
  11   4   6       53.74       64.54      5.87 o
 -14   5   6        4.08       14.44      4.61 o
 -13   5   6       61.64       57.89      6.17 o
 -12   5   6       24.65       21.40      5.45 o
 -11   5   6      262.91      239.28     15.21 o
 -10   5   6       11.74        7.28      2.75 o
  -9   5   6       63.88       56.81      3.09 o
  -8   5   6        0.93        1.89      1.71 o
  -7   5   6       60.62       61.12      3.13 o
  -6   5   6        0.11       -0.97      1.03 o
  -5   5   6      199.78      200.30      6.01 o
  -4   5   6      172.35      188.92      5.66 o
  -3   5   6      290.85      317.17     17.17 o
  -2   5   6      543.04      547.82     12.20 o
  -1   5   6      101.63      109.75      2.90 o
   0   5   6       66.66       69.94      2.07 o
   1   5   6       74.92       81.43      2.79 o
   2   5   6       23.91       21.49      1.94 o
   3   5   6      744.59      725.50     13.98 o
   4   5   6      327.90      329.13      7.37 o
   5   5   6       84.23       79.31      3.59 o
   6   5   6      123.97      112.52      5.41 o
   7   5   6       18.96       12.97      3.22 o
   8   5   6        2.74        2.29      2.60 o
   9   5   6        8.90        6.04      2.83 o
  10   5   6        0.80       -0.39      2.35 o
  11   5   6        9.17       13.42      5.77 o
 -13   6   6      107.63      112.55      8.49 o
 -12   6   6       16.04        4.94      3.24 o
 -11   6   6       94.09       91.29      5.43 o
 -10   6   6        2.48        3.67      2.55 o
  -9   6   6      157.18      149.76      5.43 o
  -8   6   6        0.89       -0.96      1.30 o
  -7   6   6      136.18      137.59      3.68 o
  -6   6   6       40.42       47.65      3.62 o
  -5   6   6      169.81      164.15      6.15 o
  -4   6   6        2.18        5.63      2.18 o
  -3   6   6      275.96      295.04     12.32 o
  -2   6   6      225.64      240.39      6.68 o
  -1   6   6     1099.68     1072.79     21.04 o
   0   6   6      225.19      224.28      4.65 o
   1   6   6        0.54        1.03      0.93 o
   2   6   6       19.66       19.22      1.79 o
   3   6   6      190.78      185.31      5.72 o
   4   6   6       16.83       16.33      2.59 o
   5   6   6        5.47        8.23      2.21 o
   6   6   6       74.59       76.83      3.73 o
   7   6   6      101.61      111.64      4.87 o
   8   6   6        1.36        1.82      1.85 o
   9   6   6       49.09       58.41      9.16 o
  10   6   6       18.31        7.57      4.01 o
 -12   7   6      108.50      130.01     28.51 o
 -11   7   6        0.26        0.76      3.65 o
 -10   7   6        0.74       -0.95      1.85 o
  -9   7   6       88.14       92.86      4.67 o
  -8   7   6       54.44       58.31      5.73 o
  -7   7   6        1.88        4.97      2.32 o
  -6   7   6      237.47      252.88      9.36 o
  -5   7   6        2.14        3.50      2.14 o
  -4   7   6      120.10      136.65      6.51 o
  -3   7   6       70.91       72.58      9.86 o
  -2   7   6       94.80      102.78      4.64 o
  -1   7   6       20.82       24.34      2.22 o
   0   7   6       62.97       68.68      3.50 o
   1   7   6       15.04       15.38      1.10 o
   2   7   6       66.53       69.58      3.43 o
   3   7   6       82.26       76.32      3.54 o
   4   7   6      287.47      276.11      7.69 o
   5   7   6      136.99      122.26      6.00 o
   6   7   6      104.37       97.45      5.62 o
   7   7   6       41.51       46.55      4.47 o
   8   7   6       25.29       23.47      4.36 o
   9   7   6        2.88        3.32      2.33 o
 -11   8   6        0.25       -2.04      3.17 o
 -10   8   6       15.47        8.76      3.72 o
  -9   8   6        2.51        0.31      2.14 o
  -8   8   6        0.95        2.97      3.15 o
  -7   8   6       30.52       38.39      4.29 o
  -6   8   6       24.82       27.38      4.26 o
  -5   8   6       33.98       40.38      4.85 o
  -4   8   6        1.80        0.92      2.95 o
  -3   8   6       50.90       48.62      4.53 o
  -2   8   6      261.49      255.78      8.44 o
  -1   8   6        5.71        8.41      2.15 o
   0   8   6       58.80       59.45      3.54 o
   1   8   6       31.64       34.52      3.60 o
   2   8   6       18.35       22.34      1.45 o
   3   8   6       76.20       79.19      4.91 o
   4   8   6       55.37       62.66      3.42 o
   5   8   6        3.54        3.62      1.61 o
   6   8   6       35.86       35.37      5.14 o
   7   8   6        3.95        6.15      3.33 o
  -9   9   6       14.16       19.13      3.88 o
  -8   9   6        1.38        0.01      2.55 o
  -7   9   6        0.47       -2.97      5.37 o
  -6   9   6        3.10        5.36      3.28 o
  -5   9   6      194.34      235.87     26.12 o
  -4   9   6       33.85       24.78      3.98 o
  -3   9   6      120.71      122.97      6.81 o
  -2   9   6       17.13        9.68      2.21 o
  -1   9   6        6.15        5.18      2.02 o
   0   9   6       28.42       31.89      4.83 o
   1   9   6        8.60        5.66      2.36 o
   2   9   6       58.53       58.88      8.11 o
   3   9   6        0.42        0.55      2.20 o
   4   9   6        2.61        0.36      3.50 o
   5   9   6        0.00        0.75      3.42 o
  -6  10   6        0.49       -0.59      3.14 o
  -5  10   6       20.86        7.93      7.88 o
  -4  10   6       10.28       14.49      6.81 o
  -3  10   6        2.79       -0.77      4.56 o
  -2  10   6        0.73        3.94      4.78 o
  -1  10   6        5.17       -1.16      4.99 o
   0  10   6        5.20        8.81      7.93 o
   1  10   6       22.20       12.73      7.15 o
   2  10   6       42.08       48.27      7.84 o
 -12   1   7       39.24       56.09     10.16 o
 -11   1   7      360.42      352.91     15.18 o
 -10   1   7      572.30      550.47     27.14 o
  -9   1   7     1087.10     1056.72     52.22 o
  -8   1   7      372.96      389.86      9.82 o
  -7   1   7        0.35        1.24      1.32 o
  -6   1   7     2786.38     3124.17     70.41 o
  -5   1   7     2145.82     2118.96     43.44 o
  -4   1   7       21.94       24.92      1.95 o
  -3   1   7       90.40       69.53      9.90 o
  -2   1   7     2239.88     2384.99     86.60 o
  -1   1   7     4150.30     4254.39    105.98 o
   0   1   7     1275.57     1272.89     20.24 o
   1   1   7       10.40       10.38      1.50 o
   2   1   7      305.34      300.25      6.23 o
   3   1   7     1576.09     1636.59     31.63 o
   4   1   7      166.51      159.26      6.01 o
   5   1   7      442.23      490.36     14.19 o
   6   1   7       78.74       79.31      5.22 o
   7   1   7      324.95      329.13     12.45 o
   8   1   7      147.49      150.75     10.34 o
   9   1   7       31.30       31.00      5.78 o
  10   1   7       73.57       90.35      9.72 o
  11   1   7        3.82       -0.68      3.80 o
  12   1   7       18.04       26.42      6.31 o
 -14   2   7        0.01        0.27      4.39 o
 -12   2   7        1.79        4.14      5.00 o
 -11   2   7       23.56       20.07      4.28 o
 -10   2   7        6.16       12.50      3.49 o
  -9   2   7      123.55      131.29      8.74 o
  -8   2   7      103.30      104.03      6.21 o
  -7   2   7        2.11        1.20      1.30 o
  -6   2   7       23.20       23.89      2.16 o
  -5   2   7       69.55       97.78      6.07 o
  -4   2   7     1169.00     1196.72     21.07 o
  -3   2   7       86.47       87.43      3.59 o
  -2   2   7     3812.98     4278.18     91.45 o
  -1   2   7      143.06      192.69      4.11 o
   0   2   7       78.85       76.78      1.71 o
   1   2   7      197.57      176.42      3.39 o
   2   2   7      281.75      261.02      5.62 o
   3   2   7        0.67        3.71      1.67 o
   4   2   7      712.35      728.77     15.23 o
   5   2   7      158.19      178.01      6.28 o
   6   2   7      179.60      177.48      6.64 o
   7   2   7      134.72      119.52      6.08 o
   8   2   7      196.46      167.91      8.70 o
   9   2   7       26.57       19.34      5.66 o
  10   2   7        1.71       -2.72      3.05 o
  11   2   7        2.25        2.37      3.02 o
  12   2   7        0.04       -1.70      2.89 o
 -15   3   7       66.13       83.68     13.30 o
 -14   3   7       82.51      105.03      9.55 o
 -13   3   7       73.06       61.09      9.34 o
 -12   3   7      166.90      172.67      9.81 o
 -11   3   7       24.63       26.15      4.90 o
 -10   3   7      401.80      368.68     12.71 o
  -9   3   7      428.26      434.56     14.91 o
  -8   3   7      114.84      109.85      5.19 o
  -7   3   7     1271.62     1263.89     26.57 o
  -6   3   7       13.50        9.11      1.64 o
  -5   3   7      779.65      774.98     12.81 o
  -4   3   7       77.68       64.41      2.46 o
  -3   3   7     1840.13     1858.90     30.89 o
  -2   3   7      156.66      149.88      2.89 o
  -1   3   7      440.47      439.38      5.82 o
   0   3   7      103.38      124.95      2.66 o
   1   3   7     3078.78     3319.90     59.38 o
   2   3   7      240.37      244.24      4.79 o
   3   3   7       20.02       21.90      2.34 o
   4   3   7       60.84       53.80      3.02 o
   5   3   7      161.18      171.32      5.63 o
   6   3   7       73.55       76.98      5.79 o
   7   3   7        6.15        5.69      2.24 o
   8   3   7       26.44       34.79      3.83 o
   9   3   7       40.02       44.46      4.63 o
  10   3   7       15.08       10.79      3.89 o
  11   3   7       32.81       32.18      5.86 o
 -15   4   7        0.11        1.24      3.81 o
 -14   4   7       12.37       35.18     12.56 o
 -13   4   7       53.46       54.98      8.71 o
 -12   4   7        2.04        2.81      2.93 o
 -11   4   7       13.80       33.78     20.03 o
 -10   4   7        3.84      264.86     57.48 o
  -9   4   7      449.66      447.40     50.87 o
  -8   4   7        0.01       -0.51      2.09 o
  -7   4   7      360.74      343.93      7.95 o
  -6   4   7      585.87      565.78     10.97 o
  -5   4   7       99.15      124.38      3.26 o
  -4   4   7       13.98       16.46      1.67 o
  -3   4   7      926.25      988.37     15.81 o
  -2   4   7      476.72      475.69      7.43 o
  -1   4   7      550.85      527.68      8.24 o
   0   4   7      918.52      882.75     13.57 o
   1   4   7       68.22       61.65      2.71 o
   2   4   7      647.00      624.26     11.83 o
   3   4   7       19.96       25.35      2.00 o
   4   4   7      339.96      351.99      8.00 o
   5   4   7      177.04      172.83      5.91 o
   6   4   7        7.32        4.41      2.64 o
   7   4   7       92.90       88.48      5.09 o
   8   4   7        3.40        3.77      2.33 o
   9   4   7       15.99        6.42      4.12 o
  10   4   7        3.65        1.82      3.57 o
  11   4   7        0.96       -2.59      3.64 o
 -14   5   7       89.22       99.21      7.88 o
 -13   5   7       24.42       23.34      6.48 o
 -12   5   7        0.09        0.68      3.39 o
 -11   5   7      119.65      126.81     14.43 o
 -10   5   7      150.78      149.59      7.15 o
  -9   5   7        0.04        0.71      1.59 o
  -8   5   7      171.72      163.22      5.46 o
  -7   5   7      422.13      414.60      8.60 o
  -6   5   7       11.53       11.94      2.39 o
  -5   5   7      147.87      135.74      3.83 o
  -4   5   7      141.80      136.58      2.70 o
  -3   5   7      362.67      366.91      5.49 o
  -2   5   7        0.70        1.84      0.77 o
  -1   5   7      192.95      188.38      4.30 o
   0   5   7       99.57       99.85      4.49 o
   1   5   7       26.85       29.60      2.60 o
   2   5   7      730.40      715.09     11.88 o
   3   5   7       74.56       86.42      4.14 o
   4   5   7       62.91       53.33      3.13 o
   5   5   7      275.15      269.57      7.55 o
   6   5   7       32.49       38.84      4.82 o
   7   5   7        1.81        5.95      2.87 o
   8   5   7        0.29        1.19      2.31 o
   9   5   7        0.32        0.45      2.24 o
  10   5   7       18.15        6.38      4.62 o
 -13   6   7        2.35        2.45      2.71 o
 -12   6   7      100.65      100.32      8.91 o
 -11   6   7        3.01        3.42      2.90 o
 -10   6   7       43.75       45.90      3.56 o
  -9   6   7       59.13       61.00      3.08 o
  -8   6   7        9.03        6.71      1.59 o
  -7   6   7        0.10       -0.46      1.61 o
  -6   6   7      137.38      122.64      5.73 o
  -5   6   7      319.58      310.23      9.58 o
  -4   6   7      208.25      185.89      8.33 o
  -3   6   7       40.06       37.53      3.90 o
  -2   6   7        0.26        2.79      1.58 o
  -1   6   7      944.90      900.27     18.12 o
   0   6   7        1.30        0.96      1.16 o
   1   6   7       43.90       51.51      3.68 o
   2   6   7        0.10        1.02      1.13 o
   3   6   7        5.26        4.87      1.72 o
   4   6   7       66.48       69.78      3.89 o
   5   6   7       12.22       12.51      2.65 o
   6   6   7      107.69      111.89      4.52 o
   7   6   7        3.38        8.41      3.04 o
   8   6   7        0.48        0.93      2.04 o
   9   6   7        3.56        3.01      2.56 o
 -12   7   7        3.53        4.06      6.42 o
 -11   7   7       24.82       17.03      7.02 o
 -10   7   7        4.54        3.65      3.34 o
  -9   7   7       49.34       41.08      3.37 o
  -8   7   7        6.71        2.66      2.44 o
  -7   7   7       15.87       13.47      2.89 o
  -6   7   7      399.76      384.94     11.90 o
  -5   7   7       21.50       25.72      4.38 o
  -4   7   7      178.54      158.15      7.55 o
  -3   7   7      324.01      323.32     12.64 o
  -2   7   7      501.51      511.07     12.39 o
  -1   7   7       32.01       37.93      3.19 o
   0   7   7        0.07        2.31      1.13 o
   1   7   7       19.96       20.82      2.13 o
   2   7   7       25.79       32.86      3.18 o
   3   7   7      170.06      170.42      5.83 o
   4   7   7       10.88       13.82      2.47 o
   5   7   7       20.91       17.32      2.87 o
   6   7   7       60.71       65.77      5.04 o
   7   7   7        3.08        8.31      2.63 o
   8   7   7        2.40        7.82      2.98 o
 -10   8   7        2.14       -0.21      2.89 o
  -9   8   7       10.70       11.57      4.33 o
  -8   8   7        0.10       -3.07      3.23 o
  -7   8   7       33.73       30.84      5.46 o
  -6   8   7       29.99       26.84      4.18 o
  -5   8   7        4.08        2.79      2.73 o
  -4   8   7       24.82       20.94      3.77 o
  -3   8   7        2.57        1.20      1.58 o
  -2   8   7      183.78      192.77      8.83 o
  -1   8   7       20.80       26.49      2.86 o
   0   8   7       12.54       11.69      3.08 o
   1   8   7        1.94        4.76      2.23 o
   2   8   7        1.03        2.17      1.13 o
   3   8   7       23.14       26.75      2.49 o
   4   8   7       14.16        9.66      2.15 o
   5   8   7      125.66      125.79      6.99 o
   6   8   7        4.58        4.93      2.11 o
   7   8   7       35.81       56.47      4.37 o
  -8   9   7        1.03        3.54      3.01 o
  -7   9   7        0.22       -1.81      3.21 o
  -6   9   7       18.77       16.81      4.07 o
  -5   9   7       56.91       59.38      6.11 o
  -4   9   7       86.54       85.26      6.40 o
  -3   9   7        8.75        8.93      2.25 o
  -2   9   7       36.30       35.24      6.62 o
  -1   9   7        9.41        5.99      2.92 o
   0   9   7       17.38       12.65      5.36 o
   1   9   7        0.47        0.45      1.99 o
   2   9   7        0.65        0.87      1.77 o
   3   9   7        0.53       -1.18      1.83 o
   4   9   7        2.89        5.11      2.30 o
   5   9   7        5.34        2.71      5.22 o
  -5  10   7        5.05        2.99      2.42 o
  -4  10   7        0.04        5.17      6.01 o
  -3  10   7       38.71       36.39      8.73 o
  -2  10   7        0.17        0.07      3.43 o
  -1  10   7        8.71        0.34      4.48 o
   0  10   7        2.15       -1.27      3.52 o
   1  10   7        8.17        4.44      4.07 o
 -12   0   8      256.36      266.72     20.73 o
 -11   0   8        7.85        1.81      3.84 o
 -10   0   8        2.34        0.96      2.67 o
  -9   0   8        4.46        8.34      3.90 o
  -8   0   8     1211.38     1213.39     36.41 o
  -7   0   8      434.63      480.53     16.79 o
  -6   0   8        0.62       -1.22      1.75 o
  -5   0   8        5.96        9.57      2.77 o
  -4   0   8      880.62      782.50     19.77 o
  -3   0   8      311.81      314.63     13.07 o
  -2   0   8     4510.59     4626.42    186.70 o
  -1   0   8     4354.98     4306.09    510.82 o
   0   0   8        6.19       14.47      3.10 o
   1   0   8      191.62      181.96      6.62 o
   2   0   8      255.88      235.89      6.87 o
   3   0   8      727.87      666.05     25.94 o
   4   0   8      114.05       98.77      6.89 o
   5   0   8        6.45        4.26      4.08 o
   6   0   8        0.56       -0.26      2.70 o
   7   0   8       64.42       72.29      9.03 o
   8   0   8        9.90       12.17      6.04 o
   9   0   8        6.34        4.54      5.60 o
  10   0   8        2.31        1.44      7.31 o
  11   0   8       21.95       14.33      8.05 o
 -11   1   8      106.19      232.87    123.38 o
 -10   1   8        2.24       -1.40      2.24 o
  -9   1   8      364.04      491.07     80.30 o
  -8   1   8        6.78        4.73      2.00 o
  -7   1   8      302.00      310.29      7.46 o
  -6   1   8       15.72       20.60      2.13 o
  -5   1   8      327.24      302.19      6.76 o
  -4   1   8       96.51       85.44      3.47 o
  -3   1   8      248.86      264.32      9.11 o
  -2   1   8      174.34      167.81      5.71 o
  -1   1   8      901.85      951.47     19.68 o
   0   1   8      244.65      269.29      5.93 o
   1   1   8        8.21        8.71      1.33 o
   2   1   8       33.77       29.06      2.47 o
   3   1   8      159.92      147.04      4.52 o
   4   1   8       42.02       36.15      3.36 o
   5   1   8        2.71        1.00      1.89 o
   6   1   8       56.69       59.22      5.48 o
   7   1   8      255.19      247.46     11.39 o
   8   1   8       52.99       30.92      5.03 o
   9   1   8        1.73       12.48      4.22 o
  10   1   8       23.88       28.11      5.59 o
  11   1   8       70.66       89.20      8.76 o
 -12   2   8        0.01        1.57      4.62 o
 -11   2   8       19.80       10.01      3.64 o
 -10   2   8      226.81      234.73     10.31 o
  -9   2   8       25.85       22.16      3.45 o
  -8   2   8        1.84        6.28      2.78 o
  -7   2   8       30.82       45.97      3.82 o
  -6   2   8       74.01       72.97      3.18 o
  -5   2   8       77.67       95.20      3.70 o
  -4   2   8       18.53       28.32      2.93 o
  -3   2   8      374.56      454.44      8.07 o
  -2   2   8       16.94       20.94      3.92 o
  -1   2   8       37.49       22.01      1.64 o
   0   2   8       19.82       16.11      1.01 o
   1   2   8      240.14      229.05      4.08 o
   2   2   8       10.00       18.05      2.73 o
   3   2   8       33.56       41.79      2.63 o
   4   2   8       15.58       12.98      2.30 o
   5   2   8      114.12      117.49      4.69 o
   6   2   8       20.68       22.42      3.76 o
   7   2   8        0.01        2.30      1.99 o
   8   2   8       65.72       69.22      5.06 o
   9   2   8       21.13       18.43      4.04 o
  10   2   8       13.98       10.41      3.73 o
  11   2   8        5.85        1.02      2.74 o
 -15   3   8        3.83        1.66      5.02 o
 -14   3   8        0.30       -1.94      8.23 o
 -12   3   8       73.62       79.02      6.52 o
 -11   3   8       84.73       76.05      5.54 o
 -10   3   8        9.44       13.13      3.42 o
  -9   3   8       46.82      146.01     34.66 o
  -8   3   8       22.47       31.57      2.83 o
  -7   3   8      750.94      742.02     15.06 o
  -6   3   8     1012.04     1064.03     21.26 o
  -5   3   8       41.88       41.14      2.27 o
  -4   3   8     1267.22     1256.78     23.85 o
  -3   3   8      753.51      774.87     12.51 o
  -2   3   8      195.23      204.60      7.83 o
  -1   3   8       25.51       44.08      1.63 o
   0   3   8       17.50       21.46      2.27 o
   1   3   8       30.02       26.59      1.34 o
   2   3   8        0.52        1.12      0.94 o
   3   3   8      360.62      357.32      9.78 o
   4   3   8      161.34      155.46      6.28 o
   5   3   8      784.68      762.29     17.78 o
   6   3   8       19.48       18.40      2.74 o
   7   3   8       28.41       23.40      3.67 o
   8   3   8        4.67        6.37      2.77 o
   9   3   8        0.84       -1.75      2.68 o
  10   3   8        5.50        6.94      3.18 o
  11   3   8        0.27        1.93      2.74 o
 -15   4   8        0.34        1.66      3.39 o
 -14   4   8       56.79       59.02      9.04 o
 -13   4   8       21.78       17.31      5.17 o
 -12   4   8        2.39       -2.67      2.67 o
 -11   4   8      110.60      105.39      9.08 o
 -10   4   8      696.21      630.72     18.51 o
  -9   4   8       15.37       31.17      6.96 o
  -8   4   8       82.19       92.11      4.46 o
  -7   4   8       18.46       21.57      2.35 o
  -6   4   8      216.21      202.75      4.28 o
  -5   4   8       31.01       35.10      2.62 o
  -4   4   8      117.78      105.40      3.05 o
  -3   4   8      563.95      540.09      8.80 o
  -2   4   8      280.72      297.55      5.08 o
  -1   4   8      139.01      130.34      5.35 o
   0   4   8        1.71        1.66      1.00 o
   1   4   8      497.22      493.39      8.09 o
   2   4   8      561.37      577.62     11.29 o
   3   4   8      180.80      196.34      5.33 o
   4   4   8        4.71       10.79      1.94 o
   5   4   8      236.16      244.12      7.96 o
   6   4   8      121.95      128.30      5.39 o
   7   4   8       36.40       30.65      3.65 o
   8   4   8        6.31        5.94      2.96 o
   9   4   8       14.56        9.14      3.91 o
  10   4   8        0.16       -1.14      2.53 o
 -14   5   8        0.04        1.20      3.69 o
 -13   5   8       20.11       18.63      4.27 o
 -12   5   8       13.57       11.33      3.30 o
 -11   5   8      298.84      290.62     10.41 o
 -10   5   8       55.56       62.60      6.74 o
  -9   5   8       51.02       53.46      4.62 o
  -8   5   8       12.97       11.58      2.09 o
  -7   5   8        0.03        0.00      1.01 o
  -6   5   8      469.49      450.34      9.35 o
  -5   5   8      113.01      109.03      2.83 o
  -4   5   8      118.11      115.03      2.80 o
  -3   5   8      695.56      701.12     15.42 o
  -2   5   8      222.02      215.17      5.85 o
  -1   5   8       48.56       57.94      2.55 o
   0   5   8       12.91        9.45      1.55 o
   1   5   8       82.83       82.77      3.41 o
   2   5   8       24.52       29.82      2.13 o
   3   5   8        3.17        3.93      1.66 o
   4   5   8      376.04      380.87      9.53 o
   5   5   8        5.69        6.03      1.98 o
   6   5   8       40.91       43.53      3.29 o
   7   5   8        9.76       12.31      2.84 o
   8   5   8       20.30        2.73      2.65 o
   9   5   8        1.85       -0.01      2.22 o
  10   5   8        5.07        0.63      2.46 o
 -13   6   8       17.71       16.79      6.03 o
 -12   6   8      109.48      102.54      6.01 o
 -11   6   8      130.18      126.00     10.74 o
 -10   6   8        1.57       -0.35      1.45 o
  -9   6   8       15.47       14.00      2.55 o
  -8   6   8       30.14       26.20      2.21 o
  -7   6   8       13.73       14.00      1.37 o
  -6   6   8        0.76        1.27      1.22 o
  -5   6   8       33.47       33.68      4.17 o
  -4   6   8        2.72        6.64      2.26 o
  -3   6   8       42.04       50.72      4.93 o
  -2   6   8        1.55        1.56      0.79 o
  -1   6   8      155.00      161.37      3.45 o
   0   6   8        0.39        0.85      1.20 o
   1   6   8       21.64       25.10      1.74 o
   2   6   8        0.41       -0.39      1.37 o
   3   6   8      162.53      163.38      5.41 o
   4   6   8      368.10      353.16      9.36 o
   5   6   8        2.43        0.71      1.43 o
   6   6   8        0.46        1.71      2.11 o
   7   6   8        1.34        5.32      2.13 o
   8   6   8       13.32        4.78      2.94 o
   9   6   8        4.35        5.39      3.17 o
 -12   7   8        1.30        5.50      3.85 o
 -11   7   8       33.97       40.50     10.06 o
 -10   7   8        9.68       13.56      4.41 o
  -9   7   8      203.21      215.12      9.10 o
  -8   7   8        2.38        5.61      3.05 o
  -7   7   8        0.10       -0.92      2.14 o
  -6   7   8       39.18       42.62      4.55 o
  -5   7   8      512.69      506.61     15.62 o
  -4   7   8        9.04       12.36      2.94 o
  -3   7   8        3.07        3.65      2.02 o
  -2   7   8      592.05      569.61     12.55 o
  -1   7   8       77.56       94.05      4.83 o
   0   7   8       13.25       11.68      1.82 o
   1   7   8        3.04        3.56      1.29 o
   2   7   8       12.61       10.45      1.60 o
   3   7   8       71.91       86.08      5.88 o
   4   7   8       25.24       31.73      4.33 o
   5   7   8       31.95       24.67      3.36 o
   6   7   8        4.66        6.90      2.33 o
   7   7   8       15.77       28.10      4.65 o
   8   7   8        0.10        3.02      2.89 o
 -10   8   8        6.18        5.93      4.60 o
  -9   8   8        3.39        4.55      3.13 o
  -8   8   8        0.99        3.46      2.72 o
  -7   8   8        1.02        3.51      3.34 o
  -6   8   8      103.02       98.88      6.54 o
  -5   8   8      183.07      171.48      8.41 o
  -4   8   8        4.41        5.15      2.76 o
  -3   8   8       27.82       26.44      3.40 o
  -2   8   8      161.70      153.26      5.97 o
  -1   8   8       33.42       43.36      5.56 o
   0   8   8       30.20       39.36      5.94 o
   1   8   8      145.49      158.48      5.91 o
   2   8   8        6.79        6.16      1.51 o
   3   8   8       23.26       20.80      2.92 o
   4   8   8        0.18        0.34      1.59 o
   5   8   8        0.07        1.27      2.23 o
   6   8   8        0.17       -0.58      1.98 o
  -8   9   8       21.69       24.52      5.69 o
  -7   9   8        0.18        0.41      2.97 o
  -6   9   8        0.35       -1.11      2.64 o
  -5   9   8        1.49        4.91      3.89 o
  -4   9   8       23.85       22.71      3.44 o
  -3   9   8       81.88       76.00      5.60 o
  -2   9   8        0.03       -1.09      1.74 o
  -1   9   8       12.17       14.20      3.44 o
   0   9   8       23.22       34.31      4.46 o
   1   9   8        7.41        9.58      2.51 o
   2   9   8        3.13        2.24      2.34 o
   3   9   8        0.25       -0.93      1.84 o
   4   9   8       10.01        9.44      3.19 o
  -4  10   8       81.93       80.03      6.91 o
  -3  10   8       34.95       29.13     11.60 o
  -2  10   8       16.82        6.16      5.86 o
  -1  10   8        1.95        0.45      3.38 o
   0  10   8       11.06        5.17      7.98 o
 -16   1   9        1.85        3.41      6.85 o
 -15   1   9      141.19      163.54     17.27 o
 -14   1   9       74.43       76.22     12.04 o
 -13   1   9      114.57      118.86     13.06 o
 -12   1   9       15.30        9.68      7.26 o
 -11   1   9      101.83      140.05     15.92 o
 -10   1   9       23.00       20.93      3.05 o
  -9   1   9      137.30      157.14     11.23 o
  -8   1   9      366.03      356.63     10.43 o
  -7   1   9      739.64      673.09     14.02 o
  -6   1   9      463.82      418.88      9.43 o
  -5   1   9     1239.27     1139.39     23.09 o
  -4   1   9      139.24      124.84      5.90 o
  -3   1   9      858.52      772.57     17.00 o
  -2   1   9        0.17        9.55      2.47 o
  -1   1   9     1696.14     1738.74     38.88 o
   0   1   9      355.33      331.41      7.25 o
   1   1   9      604.94      577.17      8.11 o
   2   1   9       27.56       25.50      2.30 o
   3   1   9        7.99        7.63      1.63 o
   4   1   9     1262.09     1277.94     25.58 o
   5   1   9      153.29      163.12      5.72 o
   6   1   9      122.77      115.52      5.35 o
   7   1   9        0.29        2.39      2.04 o
   8   1   9      108.60      116.34      7.30 o
   9   1   9       27.56       43.17     11.88 o
  10   1   9        6.80       10.89      5.15 o
  11   1   9        4.46        7.88      4.72 o
 -16   2   9       57.04       64.87     13.12 o
 -15   2   9        2.15       -4.66      6.13 o
 -14   2   9        8.04        8.64      6.24 o
 -13   2   9        1.66        2.69      5.15 o
 -12   2   9       13.82      364.01     50.69 o
 -11   2   9      140.11      112.52      8.39 o
 -10   2   9      632.52      562.98     34.53 o
  -9   2   9       77.06       84.52      4.94 o
  -8   2   9      120.28      111.00      7.20 o
  -7   2   9        3.00        4.32      2.29 o
  -6   2   9      423.22      376.55      8.62 o
  -5   2   9       13.38       24.97      5.40 o
  -4   2   9       14.79       32.75      2.56 o
  -3   2   9      109.32       91.16      3.74 o
  -2   2   9       17.97       10.60      1.74 o
  -1   2   9      112.90      112.88      4.03 o
   0   2   9      161.00      127.19      3.18 o
   1   2   9      255.87      257.53      4.88 o
   2   2   9       68.77       76.67      3.38 o
   3   2   9       81.17       80.61      4.41 o
   4   2   9        0.04       -1.86      1.86 o
   5   2   9      139.97      147.21      7.04 o
   6   2   9       88.83       98.63      4.76 o
   7   2   9        2.24        0.63      2.04 o
   8   2   9        4.61        2.33      3.00 o
   9   2   9       12.23       12.22      3.86 o
  10   2   9        8.52       11.85      4.23 o
  11   2   9        0.20        0.81      2.93 o
 -15   3   9       22.60       23.79      5.88 o
 -14   3   9       18.07       22.34      7.26 o
 -13   3   9      224.38      232.39     17.90 o
 -12   3   9       99.34      105.33      9.86 o
 -11   3   9        9.07        1.40      2.57 o
 -10   3   9        0.11       -0.66      2.28 o
  -9   3   9      185.42      179.16      7.91 o
  -8   3   9      953.28      919.55     19.92 o
  -7   3   9      119.21       96.93      5.11 o
  -6   3   9        0.65        1.83      1.23 o
  -5   3   9     1073.28     1069.23     18.80 o
  -4   3   9      377.71      340.11      7.39 o
  -3   3   9       34.47       32.94      1.83 o
  -2   3   9       61.49       76.87      3.70 o
  -1   3   9      363.32      361.49      6.97 o
   0   3   9      386.42      382.74      6.21 o
   1   3   9      328.28      294.87      5.68 o
   2   3   9        0.07        0.88      1.08 o
   3   3   9      625.74      644.26     15.00 o
   4   3   9        9.05        8.87      2.43 o
   5   3   9      247.48      257.14      8.02 o
   6   3   9        3.55        3.22      2.26 o
   7   3   9      114.90      115.00      6.76 o
   8   3   9       85.26       99.56      6.40 o
   9   3   9        1.29        1.40      3.33 o
  10   3   9        2.84       -0.67      2.95 o
 -15   4   9        7.67        0.99      5.09 o
 -14   4   9       25.63       20.59      8.39 o
 -13   4   9        9.59        5.44      3.34 o
 -12   4   9       30.20       23.68      4.13 o
 -11   4   9      238.13      235.07     10.22 o
 -10   4   9       75.20       87.63     13.91 o
  -9   4   9        4.71        4.10      1.81 o
  -8   4   9       35.58       36.97      2.77 o
  -7   4   9       29.06       32.47      2.44 o
  -6   4   9      274.95      272.87      7.27 o
  -5   4   9      162.16      177.97      5.00 o
  -4   4   9      154.97      159.57      4.55 o
  -3   4   9       19.43       14.42      1.37 o
  -2   4   9      163.48      164.62      4.85 o
  -1   4   9        3.60        5.78      1.27 o
   0   4   9        4.34        1.51      1.09 o
   1   4   9       23.87       28.11      2.33 o
   2   4   9       99.51       94.59      3.84 o
   3   4   9      110.15      108.01      4.88 o
   4   4   9      134.67      120.46      4.78 o
   5   4   9       94.87       91.51      5.06 o
   6   4   9       17.27       14.38      3.71 o
   7   4   9      119.60      106.67      7.51 o
   8   4   9        4.54        1.29      2.44 o
   9   4   9        4.01        4.44      4.36 o
  10   4   9        7.71        3.07      3.81 o
 -14   5   9       29.48       11.91      7.03 o
 -13   5   9       19.11       16.33      4.17 o
 -12   5   9       85.88       99.80      5.52 o
 -11   5   9        2.64        3.54      2.33 o
 -10   5   9        2.08        4.84      1.98 o
  -9   5   9      143.45      140.65      5.83 o
  -8   5   9       10.11        7.32      2.22 o
  -7   5   9      150.15      158.99      5.87 o
  -6   5   9      339.96      309.55      6.92 o
  -5   5   9       56.38       58.18      2.60 o
  -4   5   9      508.37      513.36      9.37 o
  -3   5   9       35.77       37.70      1.83 o
  -2   5   9        1.23        1.77      0.94 o
  -1   5   9       78.31       83.20      3.04 o
   0   5   9      126.05      122.73      3.80 o
   1   5   9       85.92       93.60      3.39 o
   2   5   9      122.43      128.13      4.46 o
   3   5   9      122.11      110.36      4.40 o
   4   5   9        0.85        1.47      1.59 o
   5   5   9        1.78        0.71      1.37 o
   6   5   9       42.21       58.55      5.48 o
   7   5   9       22.88        5.16      3.25 o
   8   5   9        1.44        0.00      1.82 o
   9   5   9       12.04        2.31      2.82 o
 -13   6   9       65.95       77.55      5.81 o
 -12   6   9       47.51       49.73      4.49 o
 -11   6   9       42.80       35.95      6.57 o
 -10   6   9        0.04        0.10      1.58 o
  -9   6   9       21.66       22.43      1.98 o
  -8   6   9      316.55      311.02      8.66 o
  -7   6   9      104.65      102.87      6.73 o
  -6   6   9       21.82       22.94      1.39 o
  -5   6   9        0.35        0.74      0.77 o
  -4   6   9      481.01      495.40     16.38 o
  -3   6   9       22.14       21.58      1.55 o
  -2   6   9      128.06      119.25      3.97 o
  -1   6   9        1.30        0.83      0.72 o
   0   6   9        4.06        4.47      1.62 o
   1   6   9        2.51        2.99      1.14 o
   2   6   9       38.88       31.61      4.41 o
   3   6   9        3.15        3.80      1.70 o
   4   6   9      419.92      387.61     10.26 o
   5   6   9       22.46       19.61      3.07 o
   6   6   9       17.15        7.55      2.20 o
   7   6   9        0.08       -0.45      1.68 o
   8   6   9        1.63        0.16      1.68 o
 -12   7   9       15.50       15.65      5.55 o
 -11   7   9       25.89       25.94      8.56 o
 -10   7   9        9.54        8.59      3.73 o
  -9   7   9        1.08        1.34      2.88 o
  -8   7   9        4.46        2.26      3.38 o
  -7   7   9       59.32       52.53      8.22 o
  -6   7   9        4.95        4.63      3.05 o
  -5   7   9      215.23      206.61     10.67 o
  -4   7   9        8.97        7.45      3.61 o
  -3   7   9       70.74       71.93      5.68 o
  -2   7   9        5.37        3.95      2.49 o
  -1   7   9        1.23        0.88      1.05 o
   0   7   9      234.44      220.02      8.14 o
   1   7   9        0.47        0.98      1.73 o
   2   7   9       43.37       46.18      2.50 o
   3   7   9        0.14        1.75      1.44 o
   4   7   9       42.06       38.41      3.06 o
   5   7   9        1.49        2.64      2.20 o
   6   7   9        1.67        3.49      2.44 o
   7   7   9        0.01       -1.66      2.55 o
 -10   8   9       47.16       53.66      5.61 o
  -9   8   9        9.04        1.83      2.98 o
  -8   8   9        1.05        1.01      2.76 o
  -7   8   9       15.34       15.45      6.19 o
  -6   8   9        2.42        1.77      3.52 o
  -5   8   9       49.93       57.81     10.02 o
  -4   8   9       12.43       10.44      4.09 o
  -3   8   9       25.68       29.74      4.14 o
  -2   8   9      114.37      122.49      9.87 o
  -1   8   9       84.25       85.34      5.59 o
   0   8   9        5.75        6.73      2.17 o
   1   8   9       10.79       13.11      3.08 o
   2   8   9        7.74        5.17      1.85 o
   3   8   9        2.02       -0.67      1.38 o
   4   8   9       31.19       35.87      2.59 o
   5   8   9       14.07       12.23      2.30 o
  -8   9   9        2.09        8.67      3.90 o
  -7   9   9        2.03        9.90      4.86 o
  -6   9   9        1.48       -2.44      4.08 o
  -5   9   9        0.31       -1.66      2.55 o
  -4   9   9       86.46       84.01      7.51 o
  -3   9   9       42.06       45.15      8.09 o
  -2   9   9       34.49       22.65      7.92 o
  -1   9   9       11.45       12.06      3.27 o
   0   9   9        4.61        5.19      2.32 o
   1   9   9       16.84       15.66      3.28 o
   2   9   9        0.05        5.25      3.76 o
   3   9   9        0.78        4.56      3.31 o
 -13   0  10      319.22      287.92     18.52 o
 -12   0  10        0.10       -0.88      4.07 o
 -11   0  10      396.54      332.21     21.09 o
 -10   0  10      238.53      264.87     13.74 o
  -9   0  10      378.60      354.69     19.73 o
  -8   0  10     1644.33     1514.76     46.92 o
  -7   0  10      544.76      479.31     15.02 o
  -6   0  10      195.48      205.20     15.55 o
  -5   0  10     1528.77     1651.58     74.63 o
  -4   0  10       45.80       31.88      7.42 o
  -3   0  10        9.89        8.28      1.08 o
  -2   0  10      289.26      253.55      7.82 o
  -1   0  10     2775.82     2916.78    137.67 o
   0   0  10      489.86      455.80     19.80 o
   1   0  10       19.96       28.77      4.16 o
   2   0  10      976.28      955.27     21.71 o
   3   0  10      204.48      190.68      6.07 o
   4   0  10      243.70      249.14      9.83 o
   5   0  10       45.96       53.59     12.16 o
   6   0  10       14.40       15.26      8.69 o
   7   0  10       52.39       72.37     12.09 o
   8   0  10       92.93       95.57     10.22 o
   9   0  10        1.98        3.55      4.88 o
  10   0  10       22.87       15.07      8.33 o
 -13   1  10        3.69        9.00      6.76 o
 -12   1  10       13.52       16.56      3.53 o
 -11   1  10        0.03       -2.95      2.95 o
 -10   1  10        2.12        2.94      2.13 o
  -9   1  10        3.78        6.42      2.70 o
  -8   1  10        0.04        0.21      1.81 o
  -7   1  10      173.61      160.41      6.09 o
  -6   1  10        9.40       10.41      2.09 o
  -5   1  10        5.90        4.83      3.51 o
  -4   1  10       67.97       61.42      4.01 o
  -3   1  10      749.81      826.21     14.86 o
  -2   1  10     2175.97     2469.37     61.01 o
  -1   1  10      267.97      269.61     11.02 o
   0   1  10      180.23      197.84      4.64 o
   1   1  10       41.26       42.89      2.56 o
   2   1  10      296.90      297.15      6.34 o
   3   1  10      303.34      284.80      7.78 o
   4   1  10     1389.81     1381.06     29.69 o
   5   1  10       29.35       37.13      6.54 o
   6   1  10      256.31      263.03      8.96 o
   7   1  10        2.36        0.00      1.86 o
   8   1  10        3.25       -0.67      2.39 o
   9   1  10        2.85        4.67      3.19 o
  10   1  10        8.54        9.87      3.65 o
 -15   2  10       65.35       75.10     14.23 o
 -13   2  10       26.45       31.37      4.86 o
 -12   2  10      770.19      753.34     49.15 o
 -11   2  10       25.87       22.02      4.44 o
 -10   2  10      204.73      188.39      9.11 o
  -9   2  10      326.59      306.47      9.43 o
  -8   2  10     2042.98     1974.36     45.97 o
  -7   2  10       94.12       88.27      4.98 o
  -6   2  10      257.53      258.01      8.30 o
  -5   2  10      225.78      221.42      7.76 o
  -4   2  10     1174.48     1100.70     20.00 o
  -3   2  10       29.38       39.50      3.14 o
  -2   2  10      899.98      906.16     18.24 o
  -1   2  10        5.13        7.08      2.18 o
   0   2  10     1689.01     1665.63     30.13 o
   1   2  10      183.35      162.90      3.85 o
   2   2  10      499.21      468.47     10.23 o
   3   2  10      309.46      291.84      7.64 o
   4   2  10      963.19      961.88     22.25 o
   5   2  10        0.44        2.27      2.13 o
   6   2  10        5.67        4.52      2.39 o
   7   2  10        0.20        2.96      3.17 o
   8   2  10      108.00      120.62      7.11 o
   9   2  10       25.39       31.34      4.25 o
  10   2  10        0.09       -0.13      2.36 o
 -15   3  10        1.71        3.39      6.62 o
 -14   3  10        8.74        7.53      4.17 o
 -13   3  10        0.08       -0.79      2.84 o
 -12   3  10       11.65       10.65      4.16 o
 -11   3  10        1.65        3.20      2.63 o
 -10   3  10      117.66      110.92      7.36 o
  -9   3  10       15.28       17.21      3.50 o
  -8   3  10       59.00       64.06      4.03 o
  -7   3  10       28.28       26.47      3.50 o
  -6   3  10      522.56      522.16     12.05 o
  -5   3  10      498.86      493.98      9.99 o
  -4   3  10      100.31      100.78      3.17 o
  -3   3  10       66.15       54.23      2.09 o
  -2   3  10        0.55       -1.14      1.14 o
  -1   3  10       13.75       19.29      1.80 o
   0   3  10       36.29       38.98      1.61 o
   1   3  10      307.27      292.39      5.52 o
   2   3  10       86.05       80.36      3.19 o
   3   3  10       75.51       75.19      2.80 o
   4   3  10       12.85       13.35      3.09 o
   5   3  10        5.43        6.99      3.06 o
   6   3  10        6.11        5.48      2.74 o
   7   3  10      237.77      228.23     10.24 o
   8   3  10        5.25        4.50      2.92 o
   9   3  10        2.35        1.95      2.65 o
  10   3  10        0.60       -1.32      2.54 o
 -15   4  10       32.91       25.15      9.18 o
 -14   4  10       99.64      102.18     10.10 o
 -13   4  10       72.15       71.46     13.32 o
 -12   4  10       43.94       60.44      5.25 o
 -11   4  10        2.14        3.04      4.18 o
 -10   4  10      233.80      231.84      9.84 o
  -9   4  10      229.01      217.38      8.16 o
  -8   4  10       36.42       34.64      3.07 o
  -7   4  10      481.16      452.41     10.53 o
  -6   4  10      240.89      230.74      5.76 o
  -5   4  10        6.80        8.11      1.46 o
  -4   4  10      245.74      245.86      5.25 o
  -3   4  10      628.59      624.14     10.36 o
  -2   4  10        2.18        5.56      1.69 o
  -1   4  10        0.86        0.92      0.82 o
   0   4  10     1082.95     1022.54     19.02 o
   1   4  10      165.29      156.80      3.95 o
   2   4  10       61.29       61.73      4.57 o
   3   4  10      251.41      256.06      6.77 o
   4   4  10        2.79        1.12      1.58 o
   5   4  10       57.01       60.21      4.79 o
   6   4  10       42.32       49.18      6.40 o
   7   4  10        7.65        3.14      3.28 o
   8   4  10       10.95        1.83      3.17 o
   9   4  10        2.58        2.62      2.58 o
 -14   5  10        3.03        6.33      6.18 o
 -13   5  10       11.82       10.52      4.16 o
 -12   5  10        3.60        1.42      2.09 o
 -11   5  10        3.10        1.20      2.07 o
 -10   5  10       46.02       39.46      5.31 o
  -9   5  10      119.23      115.73      5.12 o
  -8   5  10      114.21      120.23      5.01 o
  -7   5  10      628.94      621.02     13.66 o
  -6   5  10      434.17      406.19      8.49 o
  -5   5  10      388.88      365.51      6.94 o
  -4   5  10       69.40       72.82      2.72 o
  -3   5  10       22.63       22.41      1.82 o
  -2   5  10      104.42      109.69      4.50 o
  -1   5  10      160.70      164.95      3.87 o
   0   5  10      481.62      473.09      8.98 o
   1   5  10        1.45        4.06      1.42 o
   2   5  10       79.91       79.48      3.81 o
   3   5  10       18.79       23.14      2.78 o
   4   5  10        4.11        2.78      2.21 o
   5   5  10        0.25        0.70      1.71 o
   6   5  10        4.94        1.55      1.88 o
   7   5  10       40.47       27.97     11.75 o
   8   5  10        3.77        0.84      3.02 o
 -13   6  10       27.40       25.25      4.50 o
 -12   6  10       19.20       12.73      3.35 o
 -11   6  10       11.88        9.24      2.17 o
 -10   6  10        9.70        8.01      2.48 o
  -9   6  10       69.85       69.97      3.63 o
  -8   6  10       44.98       47.11      3.71 o
  -7   6  10        1.08        0.31      1.26 o
  -6   6  10      340.79      341.30      6.91 o
  -5   6  10        7.54        8.13      1.20 o
  -4   6  10      127.43      135.60      3.66 o
  -3   6  10       17.23       17.69      1.18 o
  -2   6  10       20.31       23.25      1.98 o
  -1   6  10      326.45      343.42      7.78 o
   0   6  10       25.72       35.73      2.89 o
   1   6  10       68.55       68.68      2.75 o
   2   6  10       92.78       97.72      4.02 o
   3   6  10       46.27       52.66      3.13 o
   4   6  10        9.25       13.17      2.12 o
   5   6  10       13.38        6.15      2.33 o
   6   6  10       57.30       64.15      4.79 o
   7   6  10        2.24        1.00      2.01 o
 -12   7  10       24.81       14.26      4.46 o
 -11   7  10        3.54        3.05      3.92 o
 -10   7  10        3.85        4.39      3.58 o
  -9   7  10        1.59       -0.10      2.72 o
  -8   7  10       26.32       30.07      5.96 o
  -7   7  10       12.17       20.60      4.46 o
  -6   7  10       14.87       13.64      4.14 o
  -5   7  10        2.39        0.75      2.27 o
  -4   7  10       28.18       29.96      3.78 o
  -3   7  10        0.67        0.64      2.51 o
  -2   7  10       22.48       21.16      4.17 o
  -1   7  10       19.49       19.26      1.79 o
   0   7  10       29.47       32.86      2.27 o
   1   7  10        7.92        9.85      1.78 o
   2   7  10        6.67        5.27      1.50 o
   3   7  10       35.69       35.69      4.22 o
   4   7  10        0.09        0.11      1.58 o
   5   7  10       48.57       55.36      4.55 o
   6   7  10        0.10        0.41      2.05 o
 -10   8  10        0.03       -1.09      2.92 o
  -9   8  10        0.00        0.32      3.12 o
  -8   8  10       29.06       27.36      9.90 o
  -7   8  10        3.25        4.55      3.65 o
  -6   8  10        0.04        0.34      2.54 o
  -5   8  10       50.05       58.48      5.04 o
  -4   8  10       14.81       12.10      2.59 o
  -3   8  10        2.36        2.07      1.99 o
  -2   8  10       11.52       16.70      8.85 o
  -1   8  10        0.05        7.36      2.44 o
   0   8  10       16.29       18.50      2.73 o
   1   8  10       19.59       29.72      3.79 o
   2   8  10       25.76       28.11      4.73 o
   3   8  10       17.35       13.53      2.57 o
   4   8  10       28.04       19.90      3.32 o
   5   8  10        0.03        1.64      2.03 o
  -7   9  10        7.44        8.87      5.27 o
  -6   9  10        2.07       10.76      8.47 o
  -5   9  10       57.23       53.49      4.45 o
  -4   9  10       62.66       60.18      4.45 o
  -3   9  10        2.47        2.22      2.70 o
  -2   9  10        1.10        1.13      2.45 o
  -1   9  10       26.06       22.57      3.45 o
   0   9  10        3.67        3.07      2.17 o
   1   9  10       21.06       16.07      3.42 o
   2   9  10        4.48        5.50      3.07 o
 -14   1  11       69.35       25.92     33.30 o
 -13   1  11        7.53        8.37      5.05 o
 -12   1  11       15.47       17.00      3.92 o
 -11   1  11       12.82        9.00      4.06 o
 -10   1  11        1.03        0.56      1.84 o
  -9   1  11       85.65       89.36      6.19 o
  -8   1  11      824.39      783.55     18.61 o
  -7   1  11        0.90        2.68      1.97 o
  -6   1  11       65.44       67.91      7.52 o
  -5   1  11      373.24      377.43     12.20 o
  -4   1  11      182.86      166.81      4.99 o
  -3   1  11       89.27      108.49      4.06 o
  -2   1  11     1048.77     1121.67     24.09 o
  -1   1  11        2.16        2.10      1.00 o
   0   1  11       86.02       69.76      3.27 o
   1   1  11      102.87      110.25      4.62 o
   2   1  11       45.40       46.71      2.01 o
   3   1  11       74.67       71.46      2.75 o
   4   1  11       28.45       29.28      3.58 o
   5   1  11        0.25        0.19      1.71 o
   6   1  11       18.61       20.44      3.19 o
   7   1  11       18.87       17.58      4.52 o
   8   1  11        0.06       -2.53      3.02 o
   9   1  11       17.55       16.17      4.67 o
  10   1  11       16.15       22.37      5.00 o
 -15   2  11        4.62        3.32     11.67 o
 -14   2  11        6.21        4.06      6.96 o
 -13   2  11       20.78       11.44      4.03 o
 -12   2  11       34.06       71.51     31.76 o
 -11   2  11       21.36       22.03      4.54 o
 -10   2  11        3.72        3.27      2.23 o
  -9   2  11      344.43      342.41     11.93 o
  -8   2  11       12.59       13.66      3.55 o
  -7   2  11      242.78      231.12      6.61 o
  -6   2  11      176.89      142.05      6.03 o
  -5   2  11       17.16       23.34      4.17 o
  -4   2  11       38.91       37.62      2.60 o
  -3   2  11       14.72       10.41      0.97 o
  -2   2  11      375.28      359.89      8.41 o
  -1   2  11       36.76       48.02      3.22 o
   0   2  11      197.20      178.81      5.27 o
   1   2  11       76.95       83.82      4.30 o
   2   2  11      577.93      543.27     10.78 o
   3   2  11      258.62      257.61      7.71 o
   4   2  11       33.16       33.53      2.95 o
   5   2  11       34.81       38.79      3.72 o
   6   2  11       29.25       28.94      4.79 o
   7   2  11       23.94       19.57      4.31 o
   8   2  11        0.59       -0.36      2.18 o
   9   2  11       21.63       24.05      4.98 o
 -15   3  11       24.30       26.57      7.73 o
 -14   3  11       24.67       14.94      5.76 o
 -13   3  11        2.74        1.83      3.12 o
 -12   3  11       13.48       17.10      4.64 o
 -11   3  11       45.36       32.42      6.05 o
 -10   3  11      121.79      103.87      6.12 o
  -9   3  11      324.66      307.59     11.25 o
  -8   3  11       25.59       29.20      3.62 o
  -7   3  11      271.56      256.35     10.95 o
  -6   3  11       91.72       93.09      5.81 o
  -5   3  11      270.97      249.20      6.29 o
  -4   3  11       63.43       60.90      2.41 o
  -3   3  11       27.84       26.25      1.70 o
  -2   3  11       22.97       21.31      2.87 o
  -1   3  11       37.97       42.34      3.37 o
   0   3  11      281.13      305.41      9.98 o
   1   3  11        0.44        0.93      0.74 o
   2   3  11      300.46      278.45      8.14 o
   3   3  11        6.53        5.59      1.17 o
   4   3  11       80.73       83.82      4.95 o
   5   3  11        2.75        2.26      2.45 o
   6   3  11       68.51       57.98      5.46 o
   7   3  11       40.11       45.57      7.34 o
   8   3  11        2.70        4.26      2.86 o
   9   3  11        0.89        1.02      2.75 o
 -14   4  11        1.75        1.96      4.55 o
 -13   4  11        0.52        0.50      3.57 o
 -12   4  11        7.04        0.73      2.25 o
 -11   4  11       87.53       85.19      5.47 o
 -10   4  11       35.18       45.13      5.69 o
  -9   4  11        9.82       11.33      2.55 o
  -8   4  11       37.66       44.47      4.28 o
  -7   4  11        7.72        7.79      1.79 o
  -6   4  11      166.50      159.52      5.52 o
  -5   4  11      331.57      318.26      6.36 o
  -4   4  11      215.82      203.74      5.06 o
  -3   4  11      127.04      143.66      4.23 o
  -2   4  11       22.92       31.92      3.14 o
  -1   4  11      175.84      184.30      6.72 o
   0   4  11      227.16      216.48      4.93 o
   1   4  11       28.94       32.05      2.07 o
   2   4  11        4.60        5.36      1.73 o
   3   4  11       19.43       28.01      4.19 o
   4   4  11      110.78      112.32      6.96 o
   5   4  11        0.09        1.47      1.96 o
   6   4  11       82.21       87.26      7.09 o
   7   4  11       13.86       13.18      3.18 o
   8   4  11        0.03       -0.79      2.80 o
   9   4  11        0.37       -0.82      3.71 o
 -14   5  11       41.92       55.49     10.72 o
 -13   5  11        8.26        5.12      2.88 o
 -12   5  11        0.82        1.48      1.90 o
 -11   5  11        6.72        2.70      2.57 o
 -10   5  11        4.31        6.69      2.39 o
  -9   5  11      151.27      148.86      6.51 o
  -8   5  11       66.44       61.00      4.77 o
  -7   5  11      189.64      191.63      6.52 o
  -6   5  11       48.05       50.93      2.83 o
  -5   5  11       81.74       88.20      2.92 o
  -4   5  11       40.71       44.85      2.49 o
  -3   5  11      224.33      224.15      4.84 o
  -2   5  11       35.55       36.16      3.39 o
  -1   5  11      301.84      310.95     10.21 o
   0   5  11       70.48       78.99      3.39 o
   1   5  11      128.28      119.78      3.83 o
   2   5  11        6.58        5.00      1.96 o
   3   5  11       67.08       68.19      4.26 o
   4   5  11        1.13        0.86      1.81 o
   5   5  11       35.06       38.28      4.02 o
   6   5  11        2.00        0.09      1.70 o
   7   5  11        9.98        5.07      2.49 o
   8   5  11       34.66       17.75      8.87 o
 -13   6  11       13.78        7.98      4.45 o
 -12   6  11        1.62        3.49      1.95 o
 -11   6  11        9.79        5.11      2.03 o
 -10   6  11       56.13       60.67      4.99 o
  -9   6  11        0.02       -0.95      2.04 o
  -8   6  11       82.60       88.24      7.67 o
  -7   6  11       18.17       21.38      2.31 o
  -6   6  11        0.82        1.04      1.08 o
  -5   6  11       59.03       63.71      2.56 o
  -4   6  11        0.72        1.42      1.12 o
  -3   6  11       63.63       61.19      2.65 o
  -2   6  11      623.06      616.10     12.68 o
  -1   6  11       36.92       39.59      2.73 o
   0   6  11       47.64       47.47      2.48 o
   1   6  11       40.52       41.13      3.12 o
   2   6  11       72.06       76.59      4.38 o
   3   6  11        8.24        7.88      1.91 o
   4   6  11        2.38        0.84      1.90 o
   5   6  11       11.20        6.90      2.69 o
   6   6  11       32.63       20.65      5.60 o
   7   6  11        0.52        1.29      2.04 o
 -11   7  11        0.59        2.59      3.39 o
 -10   7  11        2.86       -0.55      2.98 o
  -9   7  11       26.13       15.50      4.35 o
  -8   7  11       83.24       87.50     11.55 o
  -7   7  11        0.59       -0.19      2.26 o
  -6   7  11        1.08       -1.62      2.47 o
  -5   7  11       10.74       16.69      3.77 o
  -4   7  11        9.68        8.34      2.57 o
  -3   7  11        9.17        7.14      2.68 o
  -2   7  11       22.71       25.51      3.36 o
  -1   7  11        3.84        5.38      1.53 o
   0   7  11        5.54        2.46      1.85 o
   1   7  11       39.50       43.59      2.61 o
   2   7  11        2.34        2.09      1.43 o
   3   7  11        0.72        1.64      1.95 o
   4   7  11        0.00        2.03      1.76 o
   5   7  11        0.85       -1.48      1.87 o
 -10   8  11        0.02       -3.55      3.69 o
  -9   8  11       11.12        1.50      3.62 o
  -8   8  11       74.14       72.48      8.61 o
  -7   8  11        0.17        3.07      2.82 o
  -6   8  11        6.93       11.80      6.86 o
  -5   8  11        5.51        0.33      2.00 o
  -4   8  11       75.13       94.20      6.70 o
  -3   8  11        0.08        1.36      2.50 o
  -2   8  11       11.72        9.02      2.88 o
  -1   8  11       25.56       18.29      2.76 o
   0   8  11        0.00       -0.70      2.10 o
   1   8  11       79.48       94.66      6.29 o
   2   8  11        1.19        2.30      3.08 o
   3   8  11       25.78       17.77      5.77 o
   4   8  11        1.88        8.34      3.27 o
  -7   9  11        0.10       -0.29      3.34 o
  -6   9  11        5.55        7.02      3.18 o
  -5   9  11        0.47        4.46      3.30 o
  -4   9  11        0.11       -2.35      3.55 o
  -3   9  11        0.25       -3.40      3.74 o
  -2   9  11        2.08        3.91      3.75 o
  -1   9  11        1.11       -2.07      2.31 o
   0   9  11        0.18        1.01      1.99 o
   1   9  11       25.11       38.25      8.77 o
 -16   0  12        9.73        8.30      8.32 o
 -15   0  12        0.93        0.97      5.76 o
 -14   0  12      285.89      291.45     17.88 o
 -13   0  12       50.16       48.70      7.63 o
 -12   0  12      384.71      402.95     24.49 o
 -11   0  12       66.37       71.83      7.09 o
 -10   0  12      332.39      321.20     16.21 o
  -9   0  12      935.29      883.73     36.62 o
  -8   0  12       20.70       20.82      4.43 o
  -7   0  12     1727.68     1659.79     56.07 o
  -6   0  12      612.71      587.09     25.74 o
  -5   0  12       89.12       61.03     10.89 o
  -4   0  12      679.12      662.12     28.02 o
  -3   0  12      224.43      215.02      8.50 o
  -2   0  12      225.23      190.20     11.62 o
  -1   0  12       24.20       29.22      9.11 o
   0   0  12      222.95      203.43     12.77 o
   1   0  12        1.55        1.16      0.90 o
   2   0  12     3911.42     4108.06    121.51 o
   3   0  12     1442.72     1460.51     41.32 o
   4   0  12      171.18      175.48      6.98 o
   5   0  12       69.58       72.83      5.33 o
   6   0  12      285.50      300.53     13.53 o
   7   0  12       65.62       83.68      7.56 o
   8   0  12        1.63        2.38      3.35 o
   9   0  12      167.45      184.05     15.07 o
 -15   1  12        8.59       12.28      5.16 o
 -14   1  12       12.05       13.97      4.82 o
 -13   1  12        0.96        3.70      4.41 o
 -12   1  12       25.28       19.64      3.78 o
 -11   1  12       93.80       78.71      5.16 o
 -10   1  12       72.47       70.48      5.44 o
  -9   1  12      183.61      170.14      7.73 o
  -8   1  12      279.89      263.44      9.52 o
  -7   1  12      134.54      127.24      8.03 o
  -6   1  12       15.05       14.17      3.27 o
  -5   1  12      246.92      266.57     14.34 o
  -4   1  12       19.34       23.43      2.24 o
  -3   1  12      295.93      295.13      6.52 o
  -2   1  12       39.89       46.62      3.12 o
  -1   1  12        5.13        2.34      2.45 o
   0   1  12        1.19        1.73      4.45 o
   1   1  12       45.04       46.77      3.18 o
   2   1  12      325.60      324.54      7.32 o
   3   1  12      360.38      348.23      8.18 o
   4   1  12        1.17       -1.49      1.49 o
   5   1  12       37.06       37.03      4.17 o
   6   1  12       12.47        8.81      2.47 o
   7   1  12        4.03        4.82      3.34 o
   8   1  12        7.49        7.49      3.84 o
   9   1  12       10.20        4.91      3.14 o
 -15   2  12        1.17        4.94      3.94 o
 -14   2  12       18.71       21.55      6.66 o
 -13   2  12      207.09      217.42     12.34 o
 -12   2  12       71.01       72.48      5.50 o
 -11   2  12       16.57       29.50     10.08 o
 -10   2  12        3.56        4.89      3.67 o
  -9   2  12        0.03        2.00      2.10 o
  -8   2  12       83.08       92.71      5.03 o
  -7   2  12      219.03      214.45      9.00 o
  -6   2  12       86.55       91.45     16.17 o
  -5   2  12      621.93      569.42     14.34 o
  -4   2  12      153.99      155.09      5.04 o
  -3   2  12      105.80       97.29      4.32 o
  -2   2  12       22.46       22.83      2.65 o
  -1   2  12        5.63        9.03      2.15 o
   0   2  12      318.97      323.42     10.27 o
   1   2  12      324.01      318.08      9.23 o
   2   2  12        1.52       -1.32      1.74 o
   3   2  12      183.42      189.58      7.13 o
   4   2  12       10.57        8.52      2.74 o
   5   2  12        8.64        6.98      3.01 o
   6   2  12       27.61       24.58      5.75 o
   7   2  12        0.06       -0.38      2.42 o
   8   2  12      101.68      125.19      8.78 o
   9   2  12        0.42        0.09      2.71 o
 -15   3  12        1.27       -0.34      4.87 o
 -14   3  12       46.40       49.01      7.57 o
 -13   3  12       20.45       16.21      4.77 o
 -12   3  12        2.85        3.71      2.94 o
 -11   3  12       10.44       10.23      2.98 o
 -10   3  12      106.23      109.58      5.86 o
  -9   3  12        9.29        6.33      2.51 o
  -8   3  12      184.09      163.71      9.44 o
  -7   3  12      423.66      385.68     11.69 o
  -6   3  12     1013.15      994.85     22.94 o
  -5   3  12       24.71       36.08      2.53 o
  -4   3  12       42.35       47.68      2.61 o
  -3   3  12       57.03       68.05      3.20 o
  -2   3  12        7.72       11.81      2.68 o
  -1   3  12       18.07       13.88      2.85 o
   0   3  12        3.82        7.26      1.99 o
   1   3  12        4.50        4.11      1.84 o
   2   3  12        4.43        4.80      1.34 o
   3   3  12        6.53        5.24      1.51 o
   4   3  12       30.46       31.00      3.28 o
   5   3  12        4.96        5.56      2.56 o
   6   3  12        3.09        0.37      2.18 o
   7   3  12       12.33        9.82      3.32 o
   8   3  12        0.15       -0.44      3.31 o
 -14   4  12       28.44       32.67      8.01 o
 -13   4  12        1.21        0.52      2.34 o
 -12   4  12      128.29      116.59      6.63 o
 -11   4  12        7.94        5.24      2.80 o
 -10   4  12        0.08        0.14      1.56 o
  -9   4  12       18.00       19.74      2.77 o
  -8   4  12      259.48      266.18      9.29 o
  -7   4  12      163.46      151.01      6.33 o
  -6   4  12      692.50      656.89     12.59 o
  -5   4  12       10.62        8.68      1.63 o
  -4   4  12      252.85      245.91      5.73 o
  -3   4  12        1.06        0.15      0.83 o
  -2   4  12       49.36       59.88      3.72 o
  -1   4  12        0.82        0.09      1.48 o
   0   4  12       15.12       19.93      2.92 o
   1   4  12       82.88       91.16      2.83 o
   2   4  12      130.08      127.80      3.89 o
   3   4  12       17.26       24.71      3.03 o
   4   4  12       45.97       54.04      4.18 o
   5   4  12        4.91        4.77      1.77 o
   6   4  12       11.22       14.51      2.33 o
   7   4  12       21.55       16.23      4.73 o
   8   4  12        0.59       -1.10      2.93 o
 -14   5  12        0.10        0.15      2.15 o
 -13   5  12       21.10       16.17      4.35 o
 -12   5  12       48.98       45.38      8.34 o
 -11   5  12       19.46       15.09      3.51 o
 -10   5  12        2.78        3.79      2.64 o
  -9   5  12       10.52        9.99      2.80 o
  -8   5  12      208.61      181.34      6.20 o
  -7   5  12      144.23      145.74      5.19 o
  -6   5  12       17.57       14.13      2.19 o
  -5   5  12       22.79       18.97      2.49 o
  -4   5  12      332.96      320.51      7.36 o
  -3   5  12        6.87        6.94      1.73 o
  -2   5  12        6.68        8.09      2.40 o
  -1   5  12       43.33       41.65      3.58 o
   0   5  12       29.07       32.56      2.81 o
   1   5  12       14.11        8.00      1.92 o
   2   5  12        0.71        1.32      1.78 o
   3   5  12        0.50        2.32      1.79 o
   4   5  12       40.39       39.20      2.80 o
   5   5  12        5.16        4.29      2.25 o
   6   5  12       34.36        7.74      5.29 o
   7   5  12       14.00        4.72      3.43 o
 -12   6  12       11.04        7.20      2.91 o
 -11   6  12       20.77       15.16      3.31 o
 -10   6  12       60.43       76.36      9.81 o
  -9   6  12        0.05        2.25      2.41 o
  -8   6  12       38.52       38.41      4.75 o
  -7   6  12      165.96      157.09      4.44 o
  -6   6  12       67.03       69.15      3.37 o
  -5   6  12        0.98        2.05      1.00 o
  -4   6  12        0.18       -0.55      1.42 o
  -3   6  12      119.53      118.77      3.85 o
  -2   6  12       66.63       73.35      3.67 o
  -1   6  12      104.89       99.60      5.01 o
   0   6  12       45.05       46.86      2.87 o
   1   6  12       31.61       31.18      3.85 o
   2   6  12        0.11       -0.66      1.24 o
   3   6  12       37.02       36.80      3.44 o
   4   6  12       19.13       16.65      3.29 o
   5   6  12        0.02       -0.94      2.05 o
   6   6  12        1.11        0.00      2.05 o
 -11   7  12        0.98        0.21      3.40 o
 -10   7  12       31.37       23.88      7.17 o
  -9   7  12        0.95        1.72      3.20 o
  -8   7  12       72.62       73.91      7.19 o
  -7   7  12        2.19        3.35      3.35 o
  -6   7  12       17.65       20.94      4.68 o
  -5   7  12        0.41        1.41      2.09 o
  -4   7  12        2.13        4.51      2.37 o
  -3   7  12       10.92       13.23      9.23 o
  -2   7  12      120.38      112.37      4.07 o
  -1   7  12        1.70       -0.01      1.01 o
   0   7  12        0.04       -0.58      1.12 o
   1   7  12        3.20        1.45      1.79 o
   2   7  12        0.08       -1.48      1.68 o
   3   7  12       10.76        5.18      2.12 o
   4   7  12        7.14        6.05      2.77 o
   5   7  12       12.70       12.67      7.94 o
  -9   8  12        1.10        0.10      3.00 o
  -8   8  12       16.75       18.42     11.17 o
  -7   8  12        2.23        7.26      5.31 o
  -6   8  12        0.66        1.42      2.78 o
  -5   8  12        2.81        0.02      1.65 o
  -4   8  12        9.22        5.71      2.35 o
  -3   8  12        0.58        0.62      2.38 o
  -2   8  12       25.24       31.07     10.48 o
  -1   8  12        2.77        2.63      3.33 o
   0   8  12        4.71        8.01      2.71 o
   1   8  12        1.76        1.07      1.85 o
   2   8  12       33.32       33.57      7.26 o
   3   8  12        1.31        3.95      3.49 o
  -6   9  12        0.02        5.83      3.94 o
  -5   9  12        0.06        4.70      2.65 o
  -4   9  12       14.49       13.50      3.80 o
  -3   9  12        1.10        6.21      4.47 o
  -2   9  12        1.51       10.53      3.29 o
  -1   9  12       24.43       24.42      8.21 o
 -15   1  13       57.56       72.24      8.92 o
 -14   1  13      173.38      192.34     14.10 o
 -13   1  13      118.25      129.76      8.03 o
 -12   1  13      179.64      181.86     10.91 o
 -11   1  13      174.21      176.13      8.08 o
 -10   1  13       65.21       69.89      6.27 o
  -9   1  13       25.27       22.22      3.78 o
  -8   1  13      187.43      171.50      9.02 o
  -7   1  13     1677.12     1599.61     52.22 o
  -6   1  13      288.53      246.89     11.82 o
  -5   1  13      187.50      171.16      6.25 o
  -4   1  13      165.25      154.22      5.61 o
  -3   1  13       56.85       51.46      3.01 o
  -2   1  13      133.90      128.17      4.27 o
  -1   1  13       69.79       82.50      9.71 o
   0   1  13      259.82      263.56     13.72 o
   1   1  13        0.07       -1.63      1.63 o
   2   1  13     1021.19      983.63     53.07 o
   3   1  13        4.48        3.94      1.29 o
   4   1  13        0.06        1.67      1.62 o
   5   1  13       14.15       11.29      3.26 o
   6   1  13       18.56       12.33      2.52 o
   7   1  13       13.99       19.96      4.18 o
   8   1  13        0.53       -0.01      1.76 o
 -15   2  13       14.81       12.18      5.17 o
 -14   2  13        0.81       -1.72      3.02 o
 -13   2  13        1.02       -2.33      3.70 o
 -12   2  13       44.35       43.90      6.17 o
 -11   2  13       21.78       15.69      4.50 o
 -10   2  13       57.67       62.88      5.71 o
  -9   2  13        3.59        5.02      2.85 o
  -8   2  13       83.85       81.29      5.49 o
  -7   2  13      390.23      393.18     18.10 o
  -6   2  13      421.58      390.19     10.88 o
  -5   2  13        4.52        7.44      1.68 o
  -4   2  13       34.21       32.74      2.39 o
  -3   2  13        0.07        0.27      1.10 o
  -2   2  13       91.70       96.38      4.10 o
  -1   2  13       55.46       45.49      4.84 o
   0   2  13      176.15      155.29     21.63 o
   1   2  13      121.93      122.38      6.08 o
   2   2  13       63.68       66.96      4.09 o
   3   2  13       12.96       11.83      0.99 o
   4   2  13        6.28        6.52      2.53 o
   5   2  13       12.98       11.58      3.27 o
   6   2  13        0.36        2.82      2.44 o
   7   2  13       19.70       17.03      5.01 o
   8   2  13        0.18        3.37      2.73 o
 -15   3  13       43.83       61.78      6.48 o
 -14   3  13      106.13      117.49     14.07 o
 -13   3  13       34.37       26.41      8.44 o
 -12   3  13      226.17      217.38     17.06 o
 -11   3  13       37.60       47.77      5.08 o
 -10   3  13       29.75       36.17      5.30 o
  -9   3  13       32.71       38.24      5.09 o
  -8   3  13      600.41      577.59     20.23 o
  -7   3  13       43.96       50.74      3.37 o
  -6   3  13      466.47      434.87     10.84 o
  -5   3  13        8.18       11.62      1.80 o
  -4   3  13      528.12      532.78      9.54 o
  -3   3  13        8.06       12.66      2.35 o
  -2   3  13      120.34      134.65      4.81 o
  -1   3  13      130.61      130.60      5.51 o
   0   3  13      406.11      396.79     12.13 o
   1   3  13      858.74      810.17     21.71 o
   2   3  13       34.80       39.23      8.79 o
   3   3  13        4.97        3.80      2.01 o
   4   3  13       55.98       56.42      8.48 o
   5   3  13       30.82       42.00      5.47 o
   6   3  13        0.17        1.12      2.49 o
   7   3  13        3.15        4.27      3.18 o
   8   3  13       39.65       36.25      5.93 o
 -14   4  13        0.01       -1.25      2.83 o
 -13   4  13       25.88       12.92      5.14 o
 -12   4  13        1.25        1.24      2.79 o
 -11   4  13       23.88       18.71      5.67 o
 -10   4  13        5.13        5.23      2.65 o
  -9   4  13        4.43        5.71      2.35 o
  -8   4  13       49.66       53.10      3.81 o
  -7   4  13        7.26        7.31      2.16 o
  -6   4  13       22.52       19.35      2.13 o
  -5   4  13        0.76        0.67      1.03 o
  -4   4  13      128.33      132.85      4.15 o
  -3   4  13      245.24      237.84      6.41 o
  -2   4  13       58.06       50.88      3.65 o
  -1   4  13      107.42      112.25      5.83 o
   0   4  13      112.60      114.89      4.53 o
   1   4  13        0.06        1.71      1.99 o
   2   4  13        0.03        0.53      1.23 o
   3   4  13       46.45       44.32      4.31 o
   4   4  13       14.69        9.46      2.46 o
   5   4  13       21.83       20.93      4.26 o
   6   4  13        9.25       12.49      3.99 o
   7   4  13       13.32       13.00      4.20 o
 -13   5  13        6.10        2.63      2.78 o
 -12   5  13       29.09       44.43      7.67 o
 -11   5  13       34.12       38.20      5.27 o
 -10   5  13       44.95       65.82      7.16 o
  -9   5  13       23.06       23.13      3.60 o
  -8   5  13       17.73       24.46      2.59 o
  -7   5  13       51.25       48.98      3.08 o
  -6   5  13      212.10      206.16      5.55 o
  -5   5  13       76.61       78.37      2.92 o
  -4   5  13        2.98        1.18      1.03 o
  -3   5  13      163.17      171.71      6.92 o
  -2   5  13        0.12        3.08      1.62 o
  -1   5  13       35.24       26.70      3.73 o
   0   5  13        2.54        2.90      1.99 o
   1   5  13      143.17      138.20      4.66 o
   2   5  13       49.11       54.86      2.98 o
   3   5  13        0.01       -1.50      1.50 o
   4   5  13        0.45        1.31      3.03 o
   5   5  13       14.53       14.71      4.31 o
   6   5  13        2.65        0.52      2.73 o
 -12   6  13       20.69       15.04      6.44 o
 -11   6  13       19.95       20.73      9.60 o
 -10   6  13       16.92        8.53      2.80 o
  -9   6  13        0.49        0.93      1.36 o
  -8   6  13        1.00        0.47      1.53 o
  -7   6  13        1.82        0.91      1.19 o
  -6   6  13        4.75       11.34      2.49 o
  -5   6  13        2.55        1.55      1.23 o
  -4   6  13        8.63        9.38      1.61 o
  -3   6  13        0.77        0.20      1.42 o
  -2   6  13       20.55       13.81      2.92 o
  -1   6  13        8.76        5.42      3.16 o
   0   6  13       12.45       13.48      2.66 o
   1   6  13        0.03        0.35      1.35 o
   2   6  13       30.11       33.77      3.10 o
   3   6  13        1.79        3.42      3.64 o
   4   6  13        0.35        2.59      2.20 o
   5   6  13        4.16        1.22      2.72 o
 -11   7  13       20.67       12.49      6.27 o
 -10   7  13        1.64       -0.77      4.14 o
  -9   7  13        1.41       -1.53      3.24 o
  -8   7  13       20.60       18.80      7.51 o
  -7   7  13       40.05       41.45     13.08 o
  -6   7  13        0.11        3.04      3.36 o
  -5   7  13       10.38       10.08      3.48 o
  -4   7  13       14.75       12.60      5.21 o
  -3   7  13       20.60       14.82      6.65 o
  -2   7  13        3.78        1.15      3.06 o
  -1   7  13        0.29        0.54      1.17 o
   0   7  13       10.32        6.94      2.61 o
   1   7  13        2.93        2.47      1.74 o
   2   7  13        3.08        3.33      2.61 o
   3   7  13        3.40        3.87      2.52 o
   4   7  13       13.37        9.22      5.03 o
  -8   8  13       11.25        2.29      4.29 o
  -7   8  13        1.16       -2.99      3.39 o
  -6   8  13        0.02       -1.27      2.62 o
  -5   8  13       30.80       22.35      8.12 o
  -4   8  13       10.59       12.31      7.29 o
  -3   8  13        0.01       -3.26      3.73 o
  -2   8  13        4.19       11.60      6.43 o
  -1   8  13        5.22        5.62      4.36 o
   0   8  13        5.19        3.21      3.71 o
   1   8  13        1.88        7.31      4.04 o
 -15   0  14      114.29      130.72     18.31 o
 -14   0  14      189.95      231.67     20.16 o
 -13   0  14       35.31       31.63      6.66 o
 -12   0  14        1.31       -2.08      6.62 o
 -11   0  14      179.13      176.58     11.41 o
 -10   0  14       43.68       47.64      6.08 o
  -9   0  14        0.18        1.75      2.84 o
  -8   0  14      920.29      947.64     46.21 o
  -7   0  14        7.10        9.99      9.18 o
  -6   0  14      371.05      384.01     20.65 o
  -5   0  14       36.46       44.35      4.87 o
  -4   0  14       65.78       66.70      8.32 o
  -3   0  14       18.52       17.64      6.40 o
  -2   0  14       73.22       86.63      9.05 o
  -1   0  14      142.93      156.83     12.68 o
   0   0  14        0.07        3.19      4.45 o
   1   0  14       29.21       31.50     13.61 o
   2   0  14      789.59      692.33     29.03 o
   3   0  14      110.77      107.89      7.44 o
   4   0  14      147.74      143.29     18.22 o
   5   0  14        0.50        1.70      2.96 o
   6   0  14        0.35       -0.76      2.51 o
   7   0  14       85.02      110.81     10.03 o
   8   0  14        8.21        2.75      5.65 o
 -15   1  14        0.61        2.85      3.75 o
 -14   1  14       11.62        2.61      4.75 o
 -13   1  14       10.51        6.63      3.79 o
 -12   1  14        3.68        4.91      3.70 o
 -11   1  14        5.18        4.91      3.26 o
 -10   1  14       10.13        8.34      3.40 o
  -9   1  14       58.86       60.40      4.34 o
  -8   1  14     1102.25     1110.67     38.62 o
  -7   1  14     1247.29     1218.77     45.06 o
  -6   1  14      210.09      217.50     13.48 o
  -5   1  14        3.25        2.66      1.71 o
  -4   1  14        3.88        6.18      1.72 o
  -3   1  14        0.87        0.50      1.52 o
  -2   1  14       87.53       95.07     10.50 o
  -1   1  14       85.94       92.59     12.65 o
   0   1  14        2.44        0.11      2.47 o
   1   1  14      270.86      265.75      7.08 o
   2   1  14       10.46       11.65      2.44 o
   3   1  14      136.97      126.69      6.52 o
   4   1  14       12.14       17.87      4.07 o
   5   1  14       33.76       29.77      7.28 o
   6   1  14        0.20       -0.60      1.58 o
   7   1  14       22.74       21.68      5.09 o
   8   1  14       41.86       46.00      8.21 o
 -15   2  14      119.86      130.83     11.05 o
 -14   2  14        3.25        3.49      3.48 o
 -13   2  14      102.92      113.66      7.28 o
 -12   2  14        8.00        8.98      3.62 o
 -11   2  14       42.12       53.99      7.31 o
 -10   2  14        4.77        5.22      2.49 o
  -9   2  14      100.28       97.85      6.18 o
  -8   2  14       15.62       18.93      5.69 o
  -7   2  14     1076.28     1080.36     39.28 o
  -6   2  14        1.73        2.90      2.04 o
  -5   2  14        0.01        1.54      1.15 o
  -4   2  14        1.40        6.24      1.97 o
  -3   2  14       23.88       26.06      2.59 o
  -2   2  14        1.86       -0.57      1.15 o
  -1   2  14       21.15       17.05      6.65 o
   0   2  14       29.32       26.74      8.09 o
   1   2  14     1034.73     1002.79     27.55 o
   2   2  14      516.38      513.78     14.23 o
   3   2  14       14.01        8.61      2.71 o
   4   2  14       19.06       21.32      6.29 o
   5   2  14       24.10       26.31      3.36 o
   6   2  14       26.08       23.82      5.07 o
   7   2  14        1.14        0.51      2.42 o
 -14   3  14       14.67        8.13      4.22 o
 -13   3  14       16.50       11.73      4.16 o
 -12   3  14       11.81        9.00      3.42 o
 -11   3  14        7.52        9.18      3.43 o
 -10   3  14       17.93       13.96      8.63 o
  -9   3  14       24.39       33.58      8.29 o
  -8   3  14       29.62       31.08      4.63 o
  -7   3  14        0.02        1.41      2.40 o
  -6   3  14        3.50        1.96      1.36 o
  -5   3  14       24.09       24.17      2.35 o
  -4   3  14      176.01      193.32      6.06 o
  -3   3  14        1.29        1.95      1.47 o
  -2   3  14        0.48        1.91      1.56 o
  -1   3  14       17.98       17.33      2.84 o
   0   3  14       45.26       47.08      9.38 o
   1   3  14      284.76      266.19      9.48 o
   2   3  14      124.46      121.23      5.68 o
   3   3  14       11.39       11.54      3.01 o
   4   3  14       36.47       43.39      4.82 o
   5   3  14        2.13        0.09      2.36 o
   6   3  14        0.02        1.42      2.53 o
   7   3  14       17.67       18.35      4.24 o
 -14   4  14       18.03        5.51      3.76 o
 -13   4  14       10.09        8.03      3.90 o
 -12   4  14        6.65        6.29      2.52 o
 -11   4  14       23.07       35.33      6.34 o
 -10   4  14        3.02        3.87      2.79 o
  -9   4  14       21.21       22.73      3.09 o
  -8   4  14       72.36       71.86      4.87 o
  -7   4  14       36.27       40.90      2.80 o
  -6   4  14        9.01        8.16      1.67 o
  -5   4  14        8.24       12.73      1.95 o
  -4   4  14       22.53       24.43      2.70 o
  -3   4  14        5.49        4.33      1.71 o
  -2   4  14      221.74      216.23      7.60 o
  -1   4  14      191.94      188.09      9.79 o
   0   4  14      103.66      103.39      8.44 o
   1   4  14        4.47        1.34      1.98 o
   2   4  14        0.36       -0.47      1.81 o
   3   4  14        0.94        0.10      2.50 o
   4   4  14        6.47        8.09      3.82 o
   5   4  14        5.60        0.96      2.56 o
   6   4  14        0.03        1.49      2.68 o
 -13   5  14        3.09        2.11      2.32 o
 -12   5  14       11.71       13.52      3.58 o
 -11   5  14       13.10       12.27      3.23 o
 -10   5  14       30.74       26.73      3.35 o
  -9   5  14        0.01        2.00      2.36 o
  -8   5  14       17.38       24.12      2.61 o
  -7   5  14       10.45       10.78      2.36 o
  -6   5  14       20.08       18.16      2.02 o
  -5   5  14       31.62       36.89      2.82 o
  -4   5  14       12.99       11.26      2.57 o
  -3   5  14        0.51       -1.25      1.46 o
  -2   5  14       46.02       42.53      2.94 o
  -1   5  14       61.80       79.71      5.18 o
   0   5  14       23.80       23.66      9.61 o
   1   5  14       27.35       18.82      3.92 o
   2   5  14       89.83       95.11      7.00 o
   3   5  14        2.83        1.87      2.34 o
   4   5  14        6.05        5.01      2.77 o
   5   5  14        3.12        8.91      3.93 o
 -12   6  14       24.02        7.09      5.67 o
 -11   6  14        4.40        9.52      4.98 o
 -10   6  14        1.08        0.32      6.59 o
  -9   6  14        4.88        5.02      2.07 o
  -8   6  14        6.00        5.92      1.76 o
  -7   6  14       56.30       57.94      3.87 o
  -6   6  14        3.08        4.80      1.68 o
  -5   6  14        1.64        1.39      1.23 o
  -4   6  14       15.31       18.57      4.15 o
  -3   6  14       81.91       89.74      5.05 o
  -2   6  14        1.40        1.72      2.01 o
  -1   6  14        3.02        4.06      2.12 o
   0   6  14        0.87        0.67      2.30 o
   1   6  14       20.14       26.07      3.81 o
   2   6  14       11.12        6.48      3.42 o
   3   6  14        2.43        0.62      2.01 o
   4   6  14        1.91        0.51      2.81 o
 -10   7  14       29.79       20.50     15.95 o
  -9   7  14        0.21       -0.64      3.80 o
  -8   7  14        0.11        1.23      3.70 o
  -7   7  14       20.13        9.49      5.80 o
  -6   7  14       48.28       70.49      5.08 o
  -5   7  14       24.43       31.41      5.96 o
  -4   7  14       15.15       25.26     12.90 o
  -3   7  14       17.45       14.92      6.77 o
  -2   7  14        8.74       13.02      5.76 o
  -1   7  14        1.11        3.09      6.98 o
   0   7  14        3.07        8.08      5.04 o
   1   7  14        2.69        3.60      2.91 o
   2   7  14       22.98       27.08      5.13 o
   3   7  14        1.05        4.39      3.95 o
  -7   8  14        3.50        2.40      3.17 o
  -6   8  14        0.81        3.50      2.70 o
  -5   8  14       13.34       14.90     10.44 o
  -4   8  14        6.41        3.43      3.41 o
  -3   8  14       20.68       37.96     11.43 o
  -2   8  14        1.27        1.85      3.80 o
  -1   8  14       37.48       21.94      7.88 o
   0   8  14        0.54        1.38      2.75 o
 -15   1  15       18.62       20.01      5.95 o
 -14   1  15       21.61       11.58      4.87 o
 -13   1  15        0.08       -0.63      3.50 o
 -12   1  15       85.45       97.82      7.32 o
 -11   1  15       57.45       69.02      7.28 o
 -10   1  15      123.03      118.75      8.07 o
  -9   1  15        0.24       -0.03      4.41 o
  -8   1  15      371.80      381.13     23.15 o
  -7   1  15      256.60      264.87     15.07 o
  -6   1  15      213.85      211.95      7.97 o
  -5   1  15        0.21        1.00      0.84 o
  -4   1  15       87.11       84.38      3.70 o
  -3   1  15      143.70      142.38      7.28 o
  -2   1  15      141.68      139.59      8.70 o
  -1   1  15       47.60       44.70      5.73 o
   0   1  15       14.64        9.41      4.08 o
   1   1  15       24.86       40.76     10.01 o
   2   1  15      229.11      214.52     15.08 o
   3   1  15      150.97      152.77      5.55 o
   4   1  15        0.10        1.17      1.92 o
   5   1  15        5.27        3.48      2.56 o
   6   1  15       29.48       22.43      8.77 o
   7   1  15        0.83        1.16      4.32 o
 -15   2  15        7.70        7.85      4.45 o
 -14   2  15        2.06        7.54      4.76 o
 -13   2  15       37.10       38.17      9.16 o
 -12   2  15        0.02        4.03      4.01 o
 -11   2  15        4.90        3.37      3.34 o
 -10   2  15       46.20       47.10      6.77 o
  -9   2  15        4.74       -0.46      3.25 o
  -8   2  15       32.00       56.23     18.90 o
  -7   2  15        4.41        3.33      2.52 o
  -6   2  15      109.28       99.83      4.03 o
  -5   2  15       94.09      105.70      4.76 o
  -4   2  15       53.90       50.36      3.46 o
  -3   2  15      153.30      131.64      5.71 o
  -2   2  15       44.10       48.36      4.69 o
  -1   2  15       68.53       66.79      6.58 o
   0   2  15      105.50      115.25     14.55 o
   1   2  15      130.59      122.82     10.07 o
   2   2  15       72.11       64.17      6.12 o
   3   2  15       38.53       46.61     10.32 o
   4   2  15        2.76        3.16      2.18 o
   5   2  15        0.08        0.15      1.75 o
   6   2  15       22.22       17.11      5.00 o
 -14   3  15       10.79       11.45      5.65 o
 -13   3  15       46.88       58.07      6.93 o
 -12   3  15       22.07       17.44      4.31 o
 -11   3  15        1.66        2.60      3.62 o
 -10   3  15       29.42       44.97      6.31 o
  -9   3  15       19.73       38.42      5.10 o
  -8   3  15      183.36      172.83      6.35 o
  -7   3  15      461.04      430.84     11.92 o
  -6   3  15       38.86       47.94      3.07 o
  -5   3  15      554.83      518.60     18.47 o
  -4   3  15       56.15       69.13      3.63 o
  -3   3  15        3.54        5.31      2.15 o
  -2   3  15       18.00       20.41      2.79 o
  -1   3  15       39.79       25.25      4.91 o
   0   3  15        0.98        1.83      3.14 o
   1   3  15       19.87       16.16      4.05 o
   2   3  15       93.80       84.60     11.58 o
   3   3  15       19.38       14.06      6.48 o
   4   3  15       51.43       77.07      8.02 o
   5   3  15        0.05        0.29      2.00 o
   6   3  15       13.35       17.62      4.68 o
 -13   4  15        4.50        5.20      2.71 o
 -12   4  15      185.05      204.77     11.65 o
 -11   4  15        0.05        0.80      2.38 o
 -10   4  15        5.53        3.80      2.45 o
  -9   4  15        0.25        0.81      2.14 o
  -8   4  15       16.00        9.57      2.63 o
  -7   4  15       33.66       32.00      2.88 o
  -6   4  15        8.79        9.44      1.62 o
  -5   4  15       50.72       56.66      5.04 o
  -4   4  15       43.27       59.59      4.64 o
  -3   4  15       40.57       53.37      3.53 o
  -2   4  15        5.64        3.68      2.25 o
  -1   4  15        0.02       -0.75      1.53 o
   0   4  15       28.27       32.37      8.55 o
   1   4  15       24.76       16.70      6.02 o
   2   4  15       41.09       50.01      5.29 o
   3   4  15        4.60        6.95      2.72 o
   4   4  15        3.52        0.43      2.17 o
   5   4  15        2.25        4.10      3.10 o
 -13   5  15        0.94        1.62      3.56 o
 -12   5  15        0.16        2.90      3.30 o
 -11   5  15       14.59       11.00      4.05 o
 -10   5  15       23.15       24.98      4.19 o
  -9   5  15        1.14       -1.64      1.64 o
  -8   5  15        3.33        5.33      2.36 o
  -7   5  15        0.35        0.19      1.30 o
  -6   5  15        7.82        8.26      2.23 o
  -5   5  15        9.79       11.77      1.97 o
  -4   5  15      112.82      114.95      5.31 o
  -3   5  15       17.31       15.13      2.58 o
  -2   5  15       60.84       61.48      4.83 o
  -1   5  15        0.33        1.91      2.34 o
   0   5  15       19.11       11.27      4.24 o
   1   5  15       81.99       81.26      9.28 o
   2   5  15        5.32        0.41      2.25 o
   3   5  15        0.59       -0.51      2.52 o
   4   5  15       26.80       17.73      6.22 o
 -11   6  15       60.17       47.66     19.11 o
 -10   6  15        0.01       -2.74      3.97 o
  -9   6  15        0.33        0.68      3.55 o
  -8   6  15       15.80       18.13      3.87 o
  -7   6  15       40.85       35.45      3.75 o
  -6   6  15        3.90        3.81      1.66 o
  -5   6  15       23.36       24.09      2.05 o
  -4   6  15        0.39        0.28      1.25 o
  -3   6  15       74.66       83.31      3.67 o
  -2   6  15        2.15        0.07      1.44 o
  -1   6  15        0.85        1.90      2.33 o
   0   6  15        0.37        3.84      2.86 o
   1   6  15       16.64       17.27      3.68 o
   2   6  15        5.05        3.33      3.89 o
   3   6  15        7.48        8.51      4.76 o
  -9   7  15        3.41        3.49      3.97 o
  -8   7  15        0.31       -1.02      2.91 o
  -7   7  15       12.00        5.65      5.31 o
  -6   7  15        2.12        2.06      2.29 o
  -5   7  15       15.81       18.93     10.42 o
  -4   7  15       20.60       16.95      7.26 o
  -3   7  15       12.61        1.20      3.71 o
  -2   7  15        0.03        0.32      4.31 o
  -1   7  15       36.88       26.90     12.51 o
   0   7  15        0.72       -1.86      7.06 o
   1   7  15        8.61       14.26      7.43 o
  -6   8  15        6.21       10.19     10.09 o
  -5   8  15        4.49        3.15      4.06 o
  -4   8  15        0.06        0.03      2.22 o
  -3   8  15        2.03        4.93      3.25 o
  -2   8  15        1.02        6.70      4.09 o
 -15   0  16       16.83       15.35      8.54 o
 -14   0  16      153.05      184.89     14.93 o
 -13   0  16       95.79      101.85     10.72 o
 -12   0  16       56.91       53.45     12.07 o
 -11   0  16      159.13      165.93     21.55 o
 -10   0  16        3.15        4.63      5.40 o
  -9   0  16      575.16      607.43     35.16 o
  -8   0  16      392.61      359.82     22.94 o
  -7   0  16      890.52      857.00     42.85 o
  -6   0  16      182.81      190.59      6.23 o
  -5   0  16      155.58      143.36      5.43 o
  -4   0  16      148.32      154.91     16.21 o
  -3   0  16       16.01        9.52      6.82 o
  -2   0  16      457.57      427.17     25.39 o
  -1   0  16        8.85        6.38      5.43 o
   0   0  16       37.17       30.60      8.30 o
   1   0  16       87.16       99.98     13.51 o
   2   0  16       86.19       90.85     13.46 o
   3   0  16      195.44      178.82    109.17 o
   4   0  16        8.69       11.38      9.80 o
   5   0  16        2.61        7.80      7.06 o
   6   0  16        0.61       -1.20      5.70 o
 -14   1  16       13.20       15.91      5.07 o
 -13   1  16        0.09       -0.91      3.36 o
 -12   1  16       14.00       20.47      4.85 o
 -11   1  16        0.52        1.40      3.20 o
 -10   1  16       48.90       51.83      9.27 o
  -9   1  16       59.76       61.54      8.78 o
  -8   1  16        1.87        1.07      2.85 o
  -7   1  16        7.19        4.20      2.03 o
  -6   1  16       73.81       78.92      3.83 o
  -5   1  16       15.61       16.48      2.49 o
  -4   1  16       20.58       18.09      2.39 o
  -3   1  16        6.02        1.56      2.45 o
  -2   1  16       32.71       25.02      5.98 o
  -1   1  16        5.47        2.37      5.22 o
   0   1  16        0.02        1.45      7.43 o
   1   1  16        3.43        5.02      7.10 o
   2   1  16       13.42       16.62      9.57 o
   3   1  16       24.71       26.46      3.22 o
   4   1  16        8.47        7.67      4.13 o
   5   1  16       27.68       18.89     10.74 o
   6   1  16       49.52       74.69      7.85 o
 -14   2  16       29.85       23.35      6.28 o
 -13   2  16      184.79      224.92     11.57 o
 -12   2  16        3.89        4.74      3.11 o
 -11   2  16      182.56      201.86     10.46 o
 -10   2  16       63.86       75.73      9.18 o
  -9   2  16        0.26       -1.97      3.20 o
  -8   2  16      212.01      238.78      9.65 o
  -7   2  16        5.81        3.77      2.51 o
  -6   2  16      191.56      209.02     17.31 o
  -5   2  16      295.79      281.34      8.25 o
  -4   2  16       47.26       54.31      5.14 o
  -3   2  16      119.71      114.07      4.87 o
  -2   2  16       14.70       10.56      3.42 o
  -1   2  16       38.05       52.64      6.43 o
   0   2  16       88.08       92.65     10.67 o
   1   2  16        2.05       -0.36      3.18 o
   2   2  16       69.49       64.31      6.93 o
   3   2  16      107.66      121.72      7.48 o
   4   2  16        1.63        2.48      1.91 o
   5   2  16        1.44        0.13      3.40 o
   6   2  16        4.66        8.30      5.78 o
 -14   3  16        1.63        0.84      3.54 o
 -13   3  16        1.04        0.18      2.52 o
 -12   3  16       32.75       46.53     10.42 o
 -11   3  16       21.55       39.15      6.35 o
 -10   3  16       38.18       51.32     12.33 o
  -9   3  16       78.89       75.46      5.22 o
  -8   3  16      193.55      185.26      6.05 o
  -7   3  16      184.94      164.16      5.18 o
  -6   3  16       16.89       17.05      2.25 o
  -5   3  16       22.44       25.02      2.73 o
  -4   3  16       66.79       68.57      3.54 o
  -3   3  16      146.86      124.22      6.84 o
  -2   3  16       83.25       72.39      4.96 o
  -1   3  16        6.59        7.49      5.44 o
   0   3  16       56.85       63.84      7.28 o
   1   3  16        0.01        2.03      3.72 o
   2   3  16       13.79       11.58      4.79 o
   3   3  16        5.01        8.88      3.48 o
   4   3  16        4.32        2.42      3.13 o
   5   3  16        6.38        7.13      3.96 o
 -13   4  16       32.62       39.66      6.01 o
 -12   4  16       33.05       46.22      5.89 o
 -11   4  16        9.08       10.22      5.17 o
 -10   4  16       84.67       97.44      7.29 o
  -9   4  16       83.86       91.71      4.64 o
  -8   4  16       24.01       19.38      3.23 o
  -7   4  16       28.54       38.61      2.97 o
  -6   4  16      200.24      181.22      5.17 o
  -5   4  16      130.95      135.85      5.73 o
  -4   4  16        0.02        1.00      1.54 o
  -3   4  16       38.42       43.74      4.16 o
  -2   4  16       19.94       26.68      3.00 o
  -1   4  16       35.85       48.73      5.27 o
   0   4  16      126.48      122.25      9.33 o
   1   4  16      333.29      336.70     17.12 o
   2   4  16        1.65        1.75      2.86 o
   3   4  16       45.24       57.98     11.14 o
   4   4  16        1.90       -2.29      2.49 o
 -12   5  16       11.41       18.41     10.65 o
 -11   5  16        2.64        2.76      3.30 o
 -10   5  16        3.08        2.05      2.06 o
  -9   5  16        0.04        0.05      2.14 o
  -8   5  16       24.34       22.26      2.42 o
  -7   5  16        0.01       -0.63      1.55 o
  -6   5  16       54.93       40.08      4.57 o
  -5   5  16      129.13      126.81      5.37 o
  -4   5  16       11.25       12.59      2.88 o
  -3   5  16        7.85       10.58      3.28 o
  -2   5  16        2.36        1.73      2.04 o
  -1   5  16        5.10        5.30      2.58 o
   0   5  16        0.03        3.74      3.81 o
   1   5  16        0.13        2.44      3.47 o
   2   5  16       29.16       24.19      8.89 o
   3   5  16       24.00       16.21      4.79 o
 -11   6  16       36.45       30.94      8.19 o
 -10   6  16        9.31        3.36      4.65 o
  -9   6  16        3.19        3.26      5.65 o
  -8   6  16       16.98       19.66      6.11 o
  -7   6  16       24.60       35.06      5.75 o
  -6   6  16        7.73        5.54      2.06 o
  -5   6  16       11.78        8.82      1.97 o
  -4   6  16        9.11        8.27      2.45 o
  -3   6  16        8.61        8.96      2.37 o
  -2   6  16       10.70        9.28      2.64 o
  -1   6  16        2.38        4.59      2.55 o
   0   6  16        4.37       16.83      9.24 o
   1   6  16       22.49       28.09      6.50 o
   2   6  16       86.08       95.70      7.57 o
  -8   7  16       16.37        0.41      5.11 o
  -7   7  16        9.27        5.06      5.62 o
  -6   7  16        0.50        9.46      5.90 o
  -5   7  16        0.48        1.22      2.86 o
  -4   7  16       13.15       15.68      7.45 o
  -3   7  16        4.00        2.85      3.53 o
  -2   7  16        2.65        5.12      3.22 o
  -1   7  16        1.18       -1.45      3.14 o
   0   7  16        5.24        3.28      4.14 o
 -14   1  17       70.56       93.43     10.41 o
 -13   1  17      131.10      135.15      8.60 o
 -12   1  17        1.90       -3.85      3.85 o
 -11   1  17       97.86       94.72      9.48 o
 -10   1  17       11.07       16.98      5.16 o
  -9   1  17       24.13       29.36      5.83 o
  -8   1  17        0.22        3.71      3.48 o
  -7   1  17      125.11      117.54      7.43 o
  -6   1  17       25.88       23.61      3.55 o
  -5   1  17       84.19       90.97      7.50 o
  -4   1  17       20.34       16.90      2.71 o
  -3   1  17        1.63       -3.07      3.15 o
  -2   1  17        5.89        4.80      3.70 o
  -1   1  17       17.89       18.47      6.35 o
   0   1  17       63.32       71.89      9.78 o
   1   1  17       45.08       49.14      9.45 o
   2   1  17      160.61      170.54     15.61 o
   3   1  17        0.86        0.17      6.30 o
   4   1  17       63.67       57.29     20.91 o
   5   1  17        8.54        0.64      3.19 o
 -14   2  17        0.10       -3.30      4.09 o
 -13   2  17       18.51       20.34      7.49 o
 -12   2  17       20.42       31.39      5.71 o
 -11   2  17       12.37       16.61      7.12 o
 -10   2  17       55.55       69.91     11.39 o
  -9   2  17       33.73       34.54      7.73 o
  -8   2  17      184.71      181.39      8.72 o
  -7   2  17       15.86       15.00      1.49 o
  -6   2  17        4.04        5.18      2.40 o
  -5   2  17        0.31        0.66      1.48 o
  -4   2  17        1.17        1.53      1.88 o
  -3   2  17       75.51       79.40      4.67 o
  -2   2  17       25.20       18.95      6.82 o
  -1   2  17       19.80       18.19      8.46 o
   0   2  17       16.82       15.61      6.31 o
   1   2  17       74.72       64.53     40.34 o
   2   2  17        3.12       11.06      6.73 o
   3   2  17       62.06       60.70     39.71 o
   4   2  17        1.75        3.31      3.99 o
   5   2  17       42.33       69.50     13.55 o
 -13   3  17       44.07       64.90     10.30 o
 -12   3  17       15.48       16.22      7.70 o
 -11   3  17        8.76       15.72      5.16 o
 -10   3  17       84.13       82.64      4.82 o
  -9   3  17       15.94       14.62      3.20 o
  -8   3  17       25.80       27.02      2.69 o
  -7   3  17        1.98        1.97      1.44 o
  -6   3  17      185.97      176.09      6.94 o
  -5   3  17       16.94       17.89      2.55 o
  -4   3  17        1.40       -0.64      1.43 o
  -3   3  17       36.80       32.02      3.03 o
  -2   3  17       39.78       45.63      6.62 o
  -1   3  17        6.44        8.77      4.12 o
   0   3  17       17.88        7.37      5.31 o
   1   3  17       45.85       54.31     30.35 o
   2   3  17       37.39       27.90     18.06 o
   3   3  17       45.23       46.57     19.30 o
   4   3  17       11.08        8.88      5.26 o
 -12   4  17       11.36       10.65      4.28 o
 -11   4  17       14.83       34.13     18.76 o
 -10   4  17       13.92       10.09      3.48 o
  -9   4  17       14.48       16.80      2.85 o
  -8   4  17        0.47        1.11      1.80 o
  -7   4  17       29.08       33.44      4.40 o
  -6   4  17        2.64        3.92      1.90 o
  -5   4  17        6.31        3.68      2.56 o
  -4   4  17        0.94        3.13      2.12 o
  -3   4  17        0.04       -1.17      2.14 o
  -2   4  17        0.02        3.23      1.83 o
  -1   4  17      134.79      145.80      9.55 o
   0   4  17       44.86       22.50     14.43 o
   1   4  17        4.86        4.90      7.98 o
   2   4  17        4.80        0.91      2.51 o
   3   4  17       16.57        6.41      7.62 o
 -11   5  17        6.29        4.41      4.50 o
 -10   5  17        4.48        5.60      2.47 o
  -9   5  17       63.15       71.99      5.20 o
  -8   5  17       14.11        9.66      3.17 o
  -7   5  17        6.36        4.63      2.12 o
  -6   5  17       95.79      107.74      5.35 o
  -5   5  17       12.03       12.88      3.16 o
  -4   5  17       24.48       24.62      4.57 o
  -3   5  17        0.04       -0.12      2.08 o
  -2   5  17       26.31       37.28      7.48 o
  -1   5  17        3.96        3.97      6.52 o
   0   5  17        6.15        2.82      3.48 o
   1   5  17        0.79        3.89      4.37 o
   2   5  17        7.74        6.55      3.59 o
 -10   6  17        0.33        0.74      3.19 o
  -9   6  17       38.74       54.14     13.25 o
  -7   6  17       10.25        0.92      4.34 o
  -6   6  17        1.85        4.46      2.13 o
  -5   6  17       24.72       30.65      5.64 o
  -4   6  17       31.56       37.38      3.94 o
  -3   6  17       30.31       36.75      4.86 o
  -2   6  17       18.19       27.13      3.79 o
  -1   6  17        0.81        1.30      2.83 o
   0   6  17        2.97        6.63      4.31 o
  -6   7  17        4.43       10.29      4.62 o
  -5   7  17        8.43        0.09      6.10 o
  -4   7  17       17.39       -0.07      5.65 o
  -3   7  17       11.01       11.07      7.03 o
 -14   0  18       28.13       36.44      9.61 o
 -13   0  18       35.87       66.51     22.66 o
 -12   0  18       32.27       54.23     19.67 o
 -11   0  18      131.91      176.64     27.41 o
 -10   0  18       19.60       15.38     12.30 o
  -9   0  18       11.68       30.21     13.93 o
  -8   0  18        0.66       -2.24      7.98 o
  -7   0  18       45.54       43.62     10.31 o
  -6   0  18        9.66       15.92      2.29 o
  -3   0  18      220.95      249.17     21.45 o
  -2   0  18        1.07       -0.49      4.04 o
  -1   0  18        3.76       -3.17      8.79 o
   0   0  18        5.57        3.03      9.36 o
   1   0  18        3.14        1.63      9.29 o
   2   0  18       60.10       70.80     13.87 o
   3   0  18       95.86      107.28     17.54 o
   4   0  18       39.42       -0.05      5.95 o
 -13   1  18        0.51        8.46      8.55 o
 -12   1  18        0.30        0.66      4.06 o
 -11   1  18        7.13        1.19      4.15 o
 -10   1  18       37.94       48.89      8.33 o
  -9   1  18        0.03       -2.40      4.56 o
  -8   1  18       23.53       23.76      4.26 o
  -7   1  18        5.16        3.46      1.59 o
  -6   1  18       75.49       77.20      3.93 o
  -5   1  18       10.41        6.32      2.16 o
  -4   1  18      240.25      224.82     12.11 o
  -3   1  18      228.74      240.01     10.80 o
  -2   1  18        0.69        4.63      3.35 o
  -1   1  18       25.26       27.68      6.00 o
   0   1  18        3.02        2.05      4.58 o
   1   1  18       12.24       10.05      5.64 o
   2   1  18       17.60       23.89      9.59 o
   3   1  18        0.13        0.78      5.33 o
   4   1  18        8.49       -0.04      6.36 o
 -13   2  18        0.83        5.72      8.78 o
 -12   2  18       52.75       61.56     14.33 o
 -11   2  18        2.07       -4.07      6.89 o
 -10   2  18       69.45       82.53     21.38 o
  -9   2  18      365.81      379.32     16.13 o
  -8   2  18       17.83       23.17      4.51 o
  -7   2  18       26.45       24.23      2.04 o
  -6   2  18        2.31        3.49      1.83 o
  -5   2  18       47.39       57.43      4.31 o
  -4   2  18       35.67       39.82      3.19 o
  -3   2  18        0.79       -2.13      3.24 o
  -2   2  18       40.86       55.91      7.09 o
  -1   2  18       22.60        8.25      9.43 o
   0   2  18       13.82       14.05      7.62 o
   1   2  18        4.86        3.04      5.31 o
   2   2  18       13.07        6.56      5.49 o
   3   2  18       20.49       -0.91      4.95 o
 -13   3  18       19.86       11.80     14.22 o
 -12   3  18       43.84       69.82      9.98 o
 -11   3  18        7.83       10.16      3.43 o
 -10   3  18       19.25       30.17      5.02 o
  -9   3  18        8.52        4.99      2.40 o
  -8   3  18        2.34        3.84      3.59 o
  -7   3  18       12.22       16.50      3.14 o
  -6   3  18        0.79        1.41      2.33 o
  -5   3  18       75.61       72.43      5.85 o
  -4   3  18        0.30        0.41      1.52 o
  -3   3  18        1.10        2.50      2.61 o
  -2   3  18       28.26       40.07      5.48 o
  -1   3  18       39.20       31.93     10.92 o
   0   3  18       19.16        2.31      5.05 o
   1   3  18        1.09        3.98      5.18 o
   2   3  18        2.66        0.84      4.20 o
   3   3  18       12.40       13.77      7.91 o
 -12   4  18        0.13        2.60      2.70 o
 -11   4  18        2.96       -2.08      3.54 o
 -10   4  18       56.28       48.65      8.50 o
  -9   4  18       27.68       26.29      5.80 o
  -8   4  18       90.19       91.95      6.06 o
  -7   4  18        7.04       -0.59      2.44 o
  -6   4  18       26.32       25.76      3.89 o
  -5   4  18        3.67        3.75      2.28 o
  -4   4  18       94.03      101.38      6.76 o
  -3   4  18        7.25        8.66      2.69 o
  -2   4  18       10.12       11.10      3.61 o
  -1   4  18        1.91        4.83      4.61 o
   0   4  18       89.37      102.36      8.31 o
   1   4  18       21.45       17.06     12.63 o
   2   4  18        3.28        6.62      6.06 o
 -10   5  18       10.05        7.36      4.39 o
  -9   5  18      108.76      124.95     10.18 o
  -8   5  18       19.96       16.85      3.97 o
  -7   5  18       55.13       53.56      4.69 o
  -6   5  18       42.00       51.97      4.94 o
  -5   5  18       10.59       16.87      2.84 o
  -4   5  18        4.17        5.16      2.28 o
  -3   5  18       36.71       44.26      3.52 o
  -2   5  18        9.54       11.10      2.94 o
  -1   5  18        1.83        2.83      3.96 o
   0   5  18        0.64        2.81      4.37 o
   1   5  18        4.59        3.26      4.78 o
  -8   6  18        2.02        3.72      9.65 o
  -7   6  18       37.25       69.54      9.41 o
  -6   6  18       14.33       20.69      4.84 o
  -5   6  18        2.27        6.16      3.07 o
  -4   6  18        5.03        9.73      4.48 o
  -3   6  18        6.54        7.18      2.87 o
  -2   6  18       20.22       14.94      3.15 o
  -1   6  18       44.53       56.90     12.01 o
 -13   1  19      158.10      213.72     20.80 o
 -12   1  19       16.37       19.96      8.47 o
 -11   1  19       28.63       34.13      8.71 o
 -10   1  19        0.33        1.05      5.78 o
  -9   1  19       77.26      101.17      8.79 o
  -8   1  19       38.69       45.09      3.79 o
  -7   1  19       36.58       38.67     10.12 o
  -6   1  19        0.87        1.75      1.99 o
  -5   1  19       14.01        8.55      7.28 o
  -4   1  19      224.25      200.23     13.99 o
  -3   1  19       24.89       30.55      6.72 o
  -2   1  19        8.45       14.38      4.64 o
  -1   1  19       29.55       32.42      8.14 o
   0   1  19        5.28        9.09      6.10 o
   1   1  19        3.57        0.68      6.42 o
   2   1  19        0.45       -0.22      3.95 o
 -12   2  19        0.99        3.87      4.71 o
 -11   2  19       29.42       34.15      7.06 o
 -10   2  19       13.63       10.45      7.70 o
  -9   2  19       21.35       28.06      5.83 o
  -8   2  19        6.00        3.65      3.17 o
  -7   2  19        3.59        6.22      2.58 o
  -6   2  19       14.59       11.59      2.82 o
  -5   2  19       10.69        9.71      1.95 o
  -4   2  19       73.99       85.46      7.81 o
  -3   2  19       21.01       11.38      6.88 o
  -2   2  19       13.30       13.06      3.99 o
  -1   2  19        8.16        2.40      3.49 o
   0   2  19       23.64       19.00     21.81 o
   1   2  19       21.48       27.68     16.80 o
   2   2  19        6.89        4.23      6.74 o
 -12   3  19       26.85       26.36      6.91 o
 -11   3  19       12.83        8.77      9.72 o
 -10   3  19       20.08        7.15      9.77 o
  -9   3  19       50.07       60.40      7.37 o
  -8   3  19        8.10        7.98      3.74 o
  -7   3  19        6.96        4.95      2.03 o
  -6   3  19       39.09       56.45      5.86 o
  -5   3  19      143.95      146.91      6.66 o
  -4   3  19        0.04       -0.06      1.87 o
  -3   3  19       23.57       31.73      5.29 o
  -2   3  19        4.04        5.98      3.18 o
  -1   3  19       10.82        6.33      5.03 o
   0   3  19        2.47       -2.71      5.37 o
   1   3  19        2.81       -3.88      5.99 o
 -11   4  19       25.73       -4.27      4.27 o
 -10   4  19       25.70       36.36      5.61 o
  -9   4  19       52.04       51.77      5.21 o
  -8   4  19        0.09       -1.89      2.58 o
  -7   4  19       38.44       56.90      4.65 o
  -6   4  19        2.54        4.04      2.65 o
  -5   4  19        1.29       -0.40      3.08 o
  -4   4  19       59.73       67.26      5.86 o
  -3   4  19       28.88       29.08      4.95 o
  -2   4  19        4.40        6.61      4.02 o
  -1   4  19        7.24        8.15      5.59 o
   0   4  19        0.10        6.00      4.89 o
  -9   5  19        0.15        6.77      6.19 o
  -8   5  19        8.57        7.42      2.78 o
  -7   5  19        2.62        3.31      2.88 o
  -6   5  19        2.09        2.03      2.46 o
  -5   5  19       34.14       41.72      3.45 o
  -4   5  19        1.72        2.04      2.24 o
  -3   5  19        2.46        2.36      3.67 o
  -2   5  19        5.15       13.04      3.59 o
  -1   5  19       14.32       18.67      5.89 o
 -12   0  20        5.38       13.38      9.02 o
 -11   0  20        2.87       15.03      8.64 o
 -10   0  20       73.53      112.30     15.29 o
  -9   0  20       20.11       13.43      7.53 o
  -8   0  20       12.23       14.21      5.35 o
  -7   0  20        7.58       15.87      7.85 o
  -6   0  20       20.74       27.27      9.32 o
  -4   0  20       84.78       77.88     20.36 o
  -3   0  20       23.70       29.90      8.44 o
  -2   0  20        0.00        2.74      4.31 o
  -1   0  20        9.32        1.33      5.77 o
   0   0  20       21.55       25.69     10.45 o
   1   0  20       21.39       19.11     10.02 o
 -12   1  20        7.13        7.35      7.05 o
 -11   1  20        5.87        7.22      6.38 o
 -10   1  20        9.02       11.93      4.64 o
  -9   1  20        0.40       -0.88      2.41 o
  -8   1  20        5.69        2.66      3.52 o
  -7   1  20        3.67        0.88      3.88 o
  -6   1  20        6.11        0.34      4.43 o
  -5   1  20        2.02        5.11      5.99 o
  -4   1  20       22.46       22.64      4.84 o
  -3   1  20        0.28        0.27      3.41 o
  -2   1  20        3.76        8.27      3.62 o
  -1   1  20        0.44        6.06      6.30 o
   0   1  20        4.03        8.86      9.50 o
   1   1  20        7.36       10.72      6.94 o
 -11   2  20        2.75        4.26      4.71 o
 -10   2  20        2.31        6.24      5.52 o
  -9   2  20       48.88       47.87     12.37 o
  -8   2  20        9.28       10.42      2.76 o
  -7   2  20        0.05       -1.28      3.87 o
  -6   2  20       10.17        0.17      4.63 o
  -5   2  20       32.22       21.79      5.86 o
  -4   2  20       14.70       18.11      5.72 o
  -3   2  20        0.70        3.47      3.47 o
  -2   2  20        1.14        1.19      3.37 o
  -1   2  20       16.25       11.03      5.28 o
   0   2  20        0.01       -2.93      6.64 o
   1   2  20        0.17        3.17      5.08 o
 -11   3  20        0.15       -2.30      3.16 o
 -10   3  20        8.39        7.55      7.01 o
  -9   3  20        5.56        4.21      3.36 o
  -8   3  20        2.19       -1.31      2.91 o
  -7   3  20       16.55       28.65      6.47 o
  -6   3  20        2.44        2.87      2.70 o
  -5   3  20       38.83       32.09      6.94 o
  -4   3  20       66.30       78.59      6.78 o
  -3   3  20        9.84        3.87      4.11 o
  -2   3  20        8.31        9.63      6.06 o
  -1   3  20        0.01        1.74      3.89 o
   0   3  20        1.31       -0.77      3.62 o
  -9   4  20       36.59       52.36      6.42 o
  -8   4  20       72.99      110.70      8.67 o
  -7   4  20       10.20       17.37      5.46 o
  -6   4  20       13.55       12.93      5.03 o
  -5   4  20       41.22       42.12      8.82 o
  -4   4  20        0.11        3.34      3.38 o
  -3   4  20        0.73        0.43      2.81 o
  -2   4  20        0.04       -3.57      3.61 o
  -1   4  20        5.58        6.86      4.72 o
  -7   5  20       27.50       31.45      7.81 o
  -6   5  20        7.25        8.34      3.05 o
  -5   5  20        1.71        4.02      2.41 o
  -4   5  20        3.35        7.40      4.72 o
 -11   1  21       11.22        9.14      5.73 o
 -10   1  21        0.48        2.08      3.54 o
  -9   1  21        4.17        4.40      3.29 o
  -8   1  21        2.33        2.71      3.59 o
  -7   1  21       10.42        3.83      4.57 o
  -6   1  21        0.68        4.43      7.10 o
  -5   1  21        3.69        4.61      7.26 o
  -4   1  21        1.39        5.90      3.86 o
  -3   1  21       23.97       29.67      5.65 o
  -2   1  21        0.11       -1.51      3.46 o
  -1   1  21        9.50       13.37      5.31 o
 -10   2  21       27.03       19.30     11.23 o
  -9   2  21        8.03        6.44      3.88 o
  -8   2  21       16.08       17.79      5.95 o
  -7   2  21        2.94        4.06      4.81 o
  -6   2  21        1.53        3.40      3.82 o
  -5   2  21        1.71       -1.57      3.02 o
  -4   2  21        0.00       -3.56      3.56 o
  -3   2  21       10.09        7.85      4.01 o
  -2   2  21       13.16       15.00      4.96 o
  -1   2  21        3.60        5.05      5.05 o
  -9   3  21       15.52       15.08      4.91 o
  -8   3  21        1.42       -0.09      2.38 o
  -7   3  21        0.53        2.50      2.93 o
  -6   3  21        2.75        2.24      2.89 o
  -5   3  21        1.89        2.40      3.07 o
  -4   3  21        0.89       -2.01      5.07 o
  -3   3  21        4.10        2.39      3.34 o
  -2   3  21        3.74        0.84      3.51 o
  -7   4  21        5.57        3.27      5.45 o
  -6   4  21       32.25       48.48      6.36 o
  -5   4  21       11.18       10.86      6.62 o
  -9   0  22       14.65       18.16      8.15 o
  -8   0  22       41.13       39.90      7.75 o
  -7   0  22       32.94       52.63      9.72 o
  -6   0  22        9.39        4.86      7.21 o
  -5   0  22        2.63       -2.74     10.74 o
  -4   0  22       18.14       19.07      6.64 o
  -3   0  22       75.16       90.13     11.55 o
  -9   1  22       36.83       58.72      9.83 o
  -8   1  22        0.14        2.00      4.62 o
  -6   1  22        1.36        0.57      5.24 o
  -5   1  22       33.96       31.13     23.51 o
  -4   1  22        1.33        2.44      3.30 o
  -3   1  22       13.15       11.57      4.75 o
  -8   2  22       18.02       18.23      6.60 o
  -7   2  22        0.00        2.30      4.75 o
  -6   2  22       67.11       96.13     14.84 o
  -5   2  22        3.70        3.27      3.55 o
  -4   2  22        0.52        1.40      2.93 o
 
